# Supplementary material for: A CRY1 Interactor eIF3G1 Negatively Regulates Root Growth Under Blue Light in Arabidopsis
Source: Plants (Basel). 2026 May 29;15(11):1682. doi: 10.3390/plants15111682 (PMC13258889; doi:10.3390/plants15111682)
Supplement: Supplementary file 1 [file plants-15-01682-s001.zip]

Archive with 3 entries (2 files):
- plants-4266533-supplementary/
- plants-4266533-supplementary/Supplementary Figure.pdf
- plants-4266533-supplementary/Supplementary Tables.xlsx
