# Supplementary material for: A CRY1 Interactor eIF3G1 Negatively Regulates Root Growth Under Blue Light in Arabidopsis
Source: Plants (Basel). 2026 May 29;15(11):1682. doi: 10.3390/plants15111682 (PMC13258889; doi:10.3390/plants15111682)
Supplement: Supplementary file 1 [file plants-15-01682-s001.zip › plants-4266533-supplementary/Supplementary Tables.xlsx]

## Sheet: SupplementaryTable1
Table S1. Differentially expressed genes (DEGs) identified in eif3g1 compared with WT using DESeq2
gene_id	DEG type	baseMean	log2FoldChange	lfcSE	stat	pvalue	padj	WT-1_count	WT-2_count	WT-3_count	eif3g1-1_count	eif3g1-2_count	eif3g1-3_count	symbol	description
AT1G01010	up	459.641	0.710609	0.0985964	7.20725	5.70945e-13	3.95958e-12	269	433	275	534	729	630	NAC001, NTL10, ANAC001	Member of the NAC domain containing family of plant specific transcriptional regulators.
AT1G01190	up	186.33	1.89841	0.151719	12.5127	6.36533e-36	1.32081e-34	69	87	63	285	333	352	CYP78A8	cytochrome P450, family 78, subfamily A, polypeptide 8;(source:Araport11)
AT1G01210	down	432.695	-0.755798	0.102862	-7.3477	2.01653e-13	1.45636e-12	472	552	469	334	359	364	no symbol available	DNA-directed RNA polymerase, subunit M, archaeal;(source:Araport11)
AT1G01240	up	556.048	0.676896	0.0828175	8.17335	2.9995e-16	2.61548e-15	386	468	334	683	812	761	no symbol available	transmembrane protein;(source:Araport11)
AT1G01453	up	67.9877	0.704151	0.235765	2.98667	0.00282037	0.00663314	48	56	40	65	120	97	AtMLKL1	Late embryogenesis abundant hydroxyproline-rich glycoprotein family protein;(source:Araport11)
AT1G01670	down	75.5107	-0.666829	0.213826	-3.11856	0.00181735	0.00444331	80	98	78	53	69	71	PUB56	Plant U-box type E3 ubiquitin ligase (PUB).
AT1G01680	up	23.5112	2.5881	0.476322	5.4335	5.52601e-08	2.47424e-07	8	9	2	37	39	58	ATPUB54, PUB54	Plant U-box type E3 ubiquitin ligase (PUB).
AT1G02065	up	6.57437	6.03022	1.37497	4.38572	1.15601e-05	3.96275e-05	0	0	0	16	23	4	SPL8	Encodes an SBP-box gene, a member of the SPL gene family. Mutants are affected in micro- and megasporogenesis, trichome formation on sepals, and stamen filament elongation.
AT1G02205	down	104.728	-0.76446	0.188879	-4.04735	5.18008e-05	0.000162381	126	149	93	78	77	101	CER22, CER1	Expression of the CER1 gene associated with production of stem epicuticular wax and pollen fertility. Biochemical studies showed that cer1 mutants are blocked in the conversion of stem wax C30 aldehydes to C29 alkanes, and they also lack the secondary alcohols and ketones. These suggested the CER1 protein is an aldehyde decarbonylase, but the exact molecular function of this protein remains to be…
AT1G02310	down	134.962	-0.7456	0.170871	-4.36353	1.2798e-05	4.35754e-05	148	220	111	98	133	104	MAN1	Glycosyl hydrolase superfamily protein;(source:Araport11)
AT1G02335	up	133.396	0.829112	0.167545	4.94858	7.47554e-07	2.96463e-06	82	99	84	166	215	182	PDGLP2, GL22	Encodes a plasodesmata-located protein involved in regulating primary root growth by controlling phloem-mediated allocation of resources between the primary and lateral root meristems.
AT1G02340	up	451.136	1.17555	0.0995956	11.8032	3.75532e-32	6.847e-31	257	280	227	638	746	673	RSF1, REP1, HFR1, FBI1	Encodes a light-inducible, nuclear bHLH protein involved in phytochrome signaling. Mutants exhibit a long-hypocotyl phenotype only under far-red light but not under red light and are defective in other phytochrome A-related responses. Mutants also show blue light response defects. HFR1 interacts with COP1, co-localizes to the nuclear specks and is ubiquinated by COP1.
AT1G02360	up	1331.28	1.26889	0.058883	21.5493	5.37817e-103	5.17887e-101	672	891	612	1784	2349	2097	no symbol available	Chitinase family protein;(source:Araport11)
AT1G02390	down	65.598	-0.727072	0.229537	-3.16755	0.00153727	0.00381002	70	90	67	43	65	56	ATGPAT2, GPAT2	putative sn-glycerol-3-phosphate 2-O-acyltransferase
AT1G02430	down	24.1734	-1.1072	0.394571	-2.80608	0.00501485	0.0112337	23	41	28	19	13	18	ATARFD1B, ARL3, ARFD1B	A member of ARF GTPase family. A thaliana has 21 members of this family, known to be essential for vesicle coating and uncoating and functions in GTP-binding. Gene encoding ADP-ribosylation factor and similar to other ARFs and ARF-like proteins.
AT1G02580	up	31.3605	0.82274	0.334658	2.45845	0.0139538	0.0282556	20	25	18	35	46	52	SDG5, FIS1, MEA, EMB173	Encodes the imprinted gene MEA that belongs to Polycomb Repressive Complex 2 (PRC2) and has a SET domain for methyltransferase activity and is involved in the stable transcriptional silencing of target genes. It negatively regulates seed development in the absence of fertilization. Mutations in this locus result in embryo lethality. MEA is imprinted in the endosperm. The maternal allele is expres…
AT1G02610	up	182.178	1.14713	0.149886	7.65334	1.9582e-14	1.51401e-13	122	117	76	245	293	291	no symbol available	RING/FYVE/PHD zinc finger superfamily protein;(source:Araport11)
AT1G02720	down	307.895	-0.638162	0.108095	-5.90372	3.55403e-09	1.79713e-08	330	405	303	240	280	274	GATL5, AtGATL5	Encodes a protein with putative galacturonosyltransferase activity.
AT1G02780	down	27199	-0.620193	0.0333027	-18.6229	2.09493e-77	1.22631e-75	29646	35347	26241	20788	24750	25283	emb2386	Ribosomal protein L19e family protein;(source:Araport11)
AT1G02800	up	4.7811	3.64012	1.24861	2.91533	0.0035531	0.00817154	1	1	0	10	8	11	CEL2, ATCEL2	Encodes a protein with similarity to endo-1,4-b-glucanases and is a member of Glycoside Hydrolase Family 9. CEL2 is induced by nemotodes and is expressed in syncitia induced by Heterodera schachtii.May be involved in the development and function of syncitia.
AT1G02850	up	1324.13	0.676454	0.0608289	11.1206	9.95849e-29	1.59021e-27	898	1203	751	1495	1891	2017	BGLU11	beta glucosidase 11;(source:Araport11)
AT1G02860	up	670.554	0.824602	0.0781014	10.5581	4.65982e-26	6.6615e-25	440	579	338	798	1034	1012	NLA, SYG1, BAH1	Encodes a ubiquitin E3 ligase with RING and SPX domains that is involved in mediating immune responses and mediates degradation of PHT1s at plasma membranes. Targeted by MIR827. Ubiquitinates PHT1;3, PHT1;2, PHT1;1/AtPT1 and PHT1;4/AtPT2.
AT1G02920	up	2985.58	1.24188	0.0400583	31.0018	5.09e-211	3.33006e-208	1577	2008	1358	3973.61	5029.61	4886	ATGSTF8, GSTF7, ATGSTF7, ATGST11, GST11	Encodes glutathione transferase belonging to the phi class of GSTs. Naming convention according to Wagner et al. (2002).
AT1G02930	up	2156.29	1.38629	0.048374	28.6579	1.27896e-180	5.57828e-178	1025	1340	953	2979.39	3638.39	3695	ATGSTF3, ATGSTF6, GST1, ERD11, GSTF6, ATGST1	Encodes glutathione transferase belonging to the phi class of GSTs. Naming convention according to Wagner et al. (2002).
AT1G02970	down	172.205	-0.856664	0.145654	-5.88151	4.06536e-09	2.04639e-08	193	248	175	131	144	128	WEE1, ATWEE1	Encodes a protein kinase that negatively regulates the entry into mitosis. It directly interacts with and phosphorylates the E3 ubiquitin ligase FBL17. Unphosphorylated FBL17 promotes the degradation of CDK inhibitors. When phosphorylated, FBL17 is further polyubiquitinated and degraded, thereby leading to the accumulation of CDK inhibitors and the inhibition of CDKs, regulating replication stres…
AT1G03110	down	639.168	-0.774713	0.0775962	-9.98391	1.79262e-23	2.2851e-22	747	916	588	468	554	536	TRM82, AtTRM82	Encodes a gene involved in the modification of nucleosides in tRNA. Mutants have no 7-methylguanosine.
AT1G03130	up	736.121	1.49274	0.0752847	19.8279	1.71105e-87	1.21599e-85	336	450	291	1055	1278	1258	PSAD-2	Encodes a protein predicted by sequence similarity with spinach PsaD to be photosystem I reaction center subunit II (PsaD2)
AT1G03200	up	34.7613	1.46165	0.359767	4.06278	4.84907e-05	0.000152694	9	21	21	43	52	74	no symbol available	hypothetical protein;(source:Araport11)
AT1G03230	down	2239.2	-0.725677	0.048485	-14.9671	1.20546e-50	3.92021e-49	2386	3329	2099.23	1576	2004.51	2012	SAP1	Eukaryotic aspartyl protease family protein;(source:Araport11)
AT1G03400	up	61.669	1.22658	0.261517	4.69027	2.72851e-06	1.01409e-05	36	28	36	86	92	105	no symbol available	A single copy gene that encodes a protein with sequence similarity to tomato E8 (ACC oxidase, the last step in ethylene biosynthesis) involved in ethylene synthesis and fruit ripening in tomato. This gene is not induced by ethylene in siliques. The transcript is found in siliques, etiolated seedlings, leaves, stems and flowers.
AT1G03410	up	131.384	0.639722	0.165221	3.87192	0.000107982	0.000324018	93.41	121.6	72.77	140.04	204.59	187.86	2A6	2-oxoglutarate (2OG) and Fe(II)-dependent oxygenase superfamily protein;(source:Araport11)
AT1G03510	down	42.917	-0.784681	0.284049	-2.76249	0.00573623	0.0126748	46	68	39	28	42	35	no symbol available	Tetratricopeptide repeat (TPR)-like superfamily protein;(source:Araport11)
AT1G03680	up	556.149	0.676849	0.0844256	8.0171	1.08267e-15	9.03335e-15	412	481	302	634	830	805	ATHM1, TRX-M1, ATM1, THM1	Encodes a m-type thioredoxin (Trx-m1) localized in chloroplast stroma.
AT1G03780	down	379.122	-0.716489	0.107951	-6.63716	3.19795e-11	1.94252e-10	422	594	315	275	322	354	TPX2, AtTPX2	Homolog of vertebrate TPX2. Protein has three domains involved in nuclear targeting, one in nuclear export and two in microtubule binding. Involved in mitotic spindle assembly during late prophase and early prometaphase.
AT1G03790	up	38.1203	1.00768	0.317147	3.17733	0.00148639	0.00369464	22	35	15	44	55	71	TZF4, SOM, AtTZF4	Encodes SOMNUS (SOM), a nucleus-localized CCCH-type zinc finger protein. SOM negatively regulates light-dependent seed germination downstream of PIL5 (AT2G20180).
AT1G03800	down	22.0861	-1.10239	0.402617	-2.73806	0.00618027	0.0135857	25	32	26	15	13	18	ERF10, ATERF10	encodes a member of the ERF (ethylene response factor) subfamily B-1 of ERF/AP2 transcription factor family (ATERF-10). The protein contains one AP2 domain. There are 15 members in this subfamily including ATERF-3, ATERF-4, ATERF-7, and leafy petiole.
AT1G03840	down	340.583	-0.667943	0.106114	-6.29461	3.08183e-10	1.71638e-09	333	495	338	254	308	308	MGP, IDD3	MGP is a nuclear-localized putative transcription factor with three zinc finger domains. MGP can interact with three proteins implicated in root patterning: SCR, SHR, and JKD in Y2H assays, and these interactions depend on the first zinc finger in MGP. MGP appears to be a direct transcriptional target of SHR and SCR, based on promoter binding assays, though it is not expressed in the QC, based on…
AT1G03850	up	1246.34	0.659849	0.0624015	10.5742	3.92308e-26	5.63364e-25	866	1028	780	1514	1720	1796	GRXS13, ROXY18, ATGRXS13	Encodes glutaredoxin ATGRXS13, required to facilitate Botrytis cinerea infection of Arabidopsis thaliana plants. Sylvain La Camera et al (2011, PMID:21756272) reported a third splice variant in addition to the two annotated in TAIR10. It is a member of the CC-type glutaredoxin (ROXY) family that has been shown to interact with the transcription factor TGA2 and suppress ORA59 promoter activity.
AT1G03950	up	331.649	0.739066	0.114827	6.43633	1.22401e-10	7.0554e-10	235	268	188	354	479	546	VPS2.3	vacuolar protein sorting-associated protein 2.3;(source:Araport11)
AT1G04020	down	351.195	-1.07582	0.101542	-10.5949	3.14695e-26	4.54255e-25	418	535	372	219	273	255	ROW1, ATBARD1, BARD1	Encodes a protein containing two tandem BRCA1 C-Terminal (BRCT) domains, which function in phosphorylation-dependent protein-protein interactions. Loss of function mutations cause defects in meristem organization due to failure to repress WUS. BARD1 binds to WUS promoter and over expression of BARD reduces the extent of WUS expression.
AT1G04090	down	28.5402	-0.933424	0.352544	-2.64769	0.00810449	0.0173878	34	37	32	17	28	20	no symbol available	vacuolar sorting-associated protein (DUF946);(source:Araport11)
AT1G04100	up	146.637	0.802881	0.166139	4.8326	1.3476e-06	5.19514e-06	115	119	65	187	225	204	IAA10	Auxin induced gene, IAA10 (IAA10).
AT1G04180	up	121.494	0.639401	0.179321	3.56569	0.000362906	0.00100404	89	124	56	150	176	164	YUC9	YUCCA 9;(source:Araport11)
AT1G04270	down	12815.9	-0.665628	0.0282796	-23.5374	1.69071e-122	2.55838e-120	14045	17331	12283	9517	11620	11623	RPS15	Encodes cytosolic ribosomal protein S15.
AT1G04340	down	956.003	-0.59212	0.065253	-9.07421	1.14506e-19	1.21695e-18	1058	1274	865	769	889	857	no symbol available	HR-like lesion-inducing protein-like protein;(source:Araport11)
AT1G04350	up	244.791	0.62596	0.12308	5.08581	3.66058e-07	1.49625e-06	184	202	148	266	358	361	no symbol available	encodes a protein whose sequence is similar to 2-oxoglutarate-dependent dioxygenase
AT1G04430	down	3779.77	-0.643739	0.0378075	-17.0268	5.20033e-65	2.43017e-63	4047	5302	3511	2796	3648	3325	no symbol available	S-adenosyl-L-methionine-dependent methyltransferases superfamily protein;(source:Araport11)
AT1G04480	down	5817.72	-0.589108	0.103186	-5.70917	1.13526e-08	5.46477e-08	6373	6856	5926	4543	5388	5407	no symbol available	Ribosomal protein L14p/L23e family protein;(source:Araport11)
AT1G04520	down	664.024	-0.928215	0.074387	-12.4782	9.82079e-36	2.01712e-34	779	980	665	440	550	523	PDLP2	Encodes a plasmodesmal protein that may be involved in the intercellular movement of molecules through the plasmodesmata.
AT1G04680	down	1439.64	-0.82931	0.0552988	-14.9969	7.69458e-51	2.52074e-49	1598	2192	1369	983	1241	1211	no symbol available	Pectin lyase-like superfamily protein;(source:Araport11)
AT1G04690	down	2831.52	-0.593632	0.0436932	-13.5864	4.82323e-42	1.23037e-40	3108	3929	2484	2124	2786	2569	KV-BETA1, KAB1	potassium channel beta subunit 1;(source:Araport11)
AT1G04730	down	221.976	-0.780287	0.140961	-5.53549	3.10367e-08	1.42936e-07	270	302	208	141	171	230	CTF18	Necessary for sister chromatid cohesion. Acts in synergy with ETG1.
AT1G04800	up	175.858	0.70233	0.145001	4.8436	1.27505e-06	4.92741e-06	124	134	111	217	256	244	no symbol available	glycine-rich protein;(source:Araport11)
AT1G04820	down	11533	-0.591404	0.0289185	-20.4507	5.92001e-93	4.65317e-91	11961.8	16066.4	10664	8651	11114.2	10707.6	TUA4, TOR2	Encodes an alpha tubulin isoform that is expressed in roots, leaves and flowers.
AT1G04870	down	1895.2	-0.613662	0.0489152	-12.5454	4.21151e-36	8.79633e-35	1950	2601	1826	1425	1820	1711	PRMT10, ATPRMT10	Encodes a type I protein arginine methyltransferase based on the At1g04870.2 gene model. PRMT10 can catalyze the asymmetric dimethylation of arginine 3 on histone 4 and can also methylate myelin basic protein in vitro. Mutants lacking PRMT10 flower late due to defects in the autonomous pathway and they have elevated levels of FLC transcripts.
AT1G04900	down	517.921	-0.586849	0.0833877	-7.0376	1.95583e-12	1.30765e-11	536	720	479	389	491	491	no symbol available	NADH dehydrogenase ubiquinone complex I, assembly factor-like protein (DUF185);(source:Araport11)
AT1G04970	up	896.181	0.626092	0.0677542	9.24064	2.45032e-20	2.69426e-19	626	833	512	1081	1272	1240	LBR-1	Encodes one of the two LBP/BPI related proteins (AT1G04970/LBR-1, AT3G20270/LBR-2) that bind to LPS directly and regulate PR1 expression. Putative BPI/LBP family protein.
AT1G04980	down	824.416	-0.775739	0.068914	-11.2566	2.14842e-29	3.50362e-28	913	1176	810	544	747	726	PDIL2-2, ATPDI10, ATPDIL2-2, PDI10	Encodes a protein disulfide isomerase-like (PDIL) protein, a member of a multigene family within the thioredoxin (TRX) superfamily. Transcript levels for this gene are up-regulated in response to three different chemical inducers of ER stress (dithiothreitol, beta-mercaptoethanol, and tunicamycin). AtIRE1-2 does not appear to be required for this response, but the atbzip60 mutant has a diminished…
AT1G05010	up	1590.75	1.12751	0.0524736	21.4872	2.05106e-102	1.94143e-100	855	1164	768	2100	2599	2520	EFE, ACO4, EAT1	Encodes 1-aminocyclopropane-1-carboxylate oxidase
AT1G05020	up	42.0289	0.673277	0.289404	2.32643	0.0199958	0.0389582	24	38	28	53	58	59	PICALM6, AP180	ENTH/ANTH/VHS superfamily protein;(source:Araport11)
AT1G05060	up	438.165	1.27774	0.0966647	13.2183	6.87875e-40	1.64705e-38	220	317	181	598	738	719	no symbol available	coiled-coil protein;(source:Araport11)
AT1G05210	down	301.956	-1.09549	0.113274	-9.67113	3.99942e-22	4.80362e-21	398	432	310	186	234	216	no symbol available	Transmembrane protein 97, Putative;(source:Araport11)
AT1G05250	down	138.719	-0.727878	0.174216	-4.17802	2.94064e-05	9.55052e-05	163.06	174.46	139.35	117.61	129.53	93.92	AtPRX1, PRX2	Encodes a cationic cell-wall-bound peroxidase homolog that is involved in the lignification of cell walls. Regulated by COG1, involved in seed longevity.
AT1G05280	down	84.0084	-1.07948	0.205635	-5.24948	1.52533e-07	6.50488e-07	97	135	87	49	62	68	no symbol available	ERV-F (C)1 provirus ancestral Env polyprotein, putative (DUF604);(source:Araport11)
AT1G05310	up	17.035	1.65867	0.485545	3.41611	0.000635228	0.00168535	5	11	7	23	29	34	no symbol available	Pectin lyase-like superfamily protein;(source:Araport11)
AT1G05320	up	772.233	0.777742	0.0754692	10.3054	6.65997e-25	8.94052e-24	529	639	417	985	1085	1145	PICL	myosin heavy chain, embryonic smooth protein;(source:Araport11)
AT1G05340	up	1277.32	1.12888	0.0593574	19.0183	1.20328e-80	7.45562e-79	717	903	612	1684	2001	2109	AthCYSTM1	Cysteine-rich protein of unknown function. Mutants are defective in thermotolerance and uv tolerance.
AT1G05440	down	82.5044	-0.653522	0.207966	-3.14244	0.00167547	0.00412268	86	127	71	65	68	79	no symbol available	C-8 sterol isomerase;(source:Araport11)
AT1G05560	up	832.831	0.828647	0.0748903	11.0648	1.8588e-28	2.93242e-27	578	696	406	1034	1299	1194	UGT1, UGT75B1	A UDP-glucose transferase localized in the phragmoplast. It has been co-purified with the callose synthase complex and may transfer UDP-glucose from sucrose synthase to the callose synthase and thus help form a substrate channel for the synthesis of callose at the forming cell plate. Induced by salicylic acid. Independent of NPR1 for their induction by salicylic acid. UGT1 encodes a protein with …
AT1G05640	down	84.2471	-0.851847	0.212464	-4.00937	6.08805e-05	0.000189164	102	104	91	62	60	75	no symbol available	Ankyrin repeat family protein;(source:Araport11)
AT1G05690	up	56.1642	0.644704	0.257098	2.50762	0.0121548	0.0249674	29	58	36	71	81	74	BT3	BTB and TAZ domain protein. Acts redunantly with BT1 and BT2 during female gametophyte development. Acts with BT2 during male gametophyte development.
AT1G05700	up	124.411	1.65928	0.195655	8.48064	2.23957e-17	2.0844e-16	42	77	49	147	239	247	no symbol available	Leucine-rich repeat transmembrane protein kinase protein;(source:Araport11)
AT1G05760	up	74.0122	1.32334	0.23282	5.68397	1.31606e-08	6.29153e-08	28.41	47.5	40.6	97.15	128.73	123.65	RTM1	Specifically restrict the long-distance movement of tobacco etch potyvirus (TEV) without involving either hypersensitive cell death or systemic acquired resistance
AT1G05820	up	73.8176	0.690813	0.228416	3.02436	0.00249159	0.00591604	50	72	37	101	112	87	ATSPPL5, SPPL5	SIGNAL PEPTIDE PEPTIDASE-LIKE 5;(source:Araport11)
AT1G05880	up	8.78702	2.78853	0.802072	3.47666	0.000507705	0.00137172	3	1	2	21	13	15	ARI12, ATARI12	Encodes ARI12 (ARIADNE 12). ARI12 belongs to a family of 閳ユセING between RING fingers' (RBR) domain proteins with E3 ligase activity. Expression of ARI12 is induced by UV-B exposure.
AT1G06080	up	178.987	0.660643	0.153989	4.29019	1.78523e-05	5.95184e-05	146	152	90	182	289	261	AtADS1, ADS1	Encodes a protein homologous to delta 9 acyl-lipid desaturases of cyanobacteria and acyl-CoA desaturases of yeast and mammals. expression down-regulated by cold temperature. It is involved in the desaturation of VLCFAs to make monounsaturated VLCFAs.
AT1G06170	up	5.62391	2.06242	0.90015	2.2912	0.0219518	0.0423353	3	2	1	13	6	10	bHLH089	Encodes a bHLH transcription factor that together with bHLH010 and bHLH091 is important for the normal transcriptome of the developing Arabidopsis anther, possibly by forming a feed-forward loop with DYT1. Recognizes the TCATGTGC box to activate the expression of target genes, including ATA20, EXL4, and MEE48.
AT1G06320	down	12.8409	-1.34923	0.551194	-2.44783	0.0143718	0.0290255	21	14	15	5	7	12	no symbol available	hypothetical protein;(source:Araport11)
AT1G06360	up	38.9478	1.30507	0.323758	4.031	5.55406e-05	0.00017342	17	20	24	60	67	54	ADS4.2	ADS4.2 has strong desaturase activity on acyl-CoA substrates longer than C32 and &#969;-7 product regio-specificity in yeast assays. It involves in characteristic (C33-C37) &#969;-7 monounsaturated alkene formation in cuticular wax of young rosette leaves.
AT1G06460	up	327.267	0.88525	0.111965	7.90652	2.64683e-15	2.16457e-14	195	276	173	362	526	527	ACD31.2, ACD32.1	ACD32.1 encodes an alpha-crystallin domain containing protein with homology to small heat shock proteins.
AT1G06570	up	1166.66	0.617996	0.0593122	10.4194	2.02301e-25	2.79676e-24	808	1026	725	1348	1633	1689	HPPD, PDS1, HPD	Mutation of the PDS1 locus disrupts the activity of p-hydroxyphenylpyruvate dioxygenase (HPPDase), the first committed step in the synthesis of both plastoquinone and tocopherols in plants.
AT1G06660	down	190.713	-1.07617	0.147077	-7.31702	2.53534e-13	1.81688e-12	259	278	182	135	132	136	JASON	Encodes JASON. jason mutant produces diploid male gametes leading to triploid progeny. Diploid gametes in the jason mutant are generated by a defect in male meiosis II.
AT1G06680	up	5030.17	0.915397	0.0344993	26.5338	3.95012e-155	1.11223e-152	3052	4047	2632	6325	7750	7668	OE23, PSII-P, PSBP-1, OEE2	Encodes a 23 kD extrinsic protein that is part of photosystem II and participates in the regulation of oxygen evolution. Phosphorylation of this protein is dependent on calcium. In plsp1-1 mutant plastids, the nonmature form of the protein localizes in the stroma. The mRNA is cell-to-cell mobile.
AT1G06790	down	358.712	-0.6615	0.100918	-6.55481	5.57113e-11	3.31969e-10	375.9	484.31	358.76	262.4	344.57	312.48	NRPC7	Encodes a subunit of RNA polymerase III involved in maintaining global RNA homeostasis, not just that of genes transcribed by RNA pol III.
AT1G06830	down	40.6947	-1.40797	0.302014	-4.66195	3.13228e-06	1.15546e-05	54	67	44	20	32	22	ROXY6, CEPD1	Encodes a member of the CC-type glutaredoxin (ROXY) family that has been shown to interact with the transcription factor TGA2. CEPD1 is a non secreted polypeptide that is highly similar to CEPD2 which is another member of a novel family related to glutaredoxins. It is induced by nitrogen starvation. It acts downstream of the CEP1 peptide in systemic N-demand signalling .The RNA is expressed in th…
AT1G06930	down	108.099	-1.15667	0.184059	-6.28421	3.29526e-10	1.83112e-09	128	158	126	64	84	73	no symbol available	TPRXL;(source:Araport11)
AT1G07050	up	30.0789	1.51493	0.384798	3.93696	8.2521e-05	0.000252177	8	27	10	35	53	62	FITNESS	FITNESS encodes a protein with a single CCT domain and belongs to the CCT motif family genes (CMF). FITNESS acts upstream JUB1 thereby controlling H2O2 levels. FITNESS has a role in cellular redox homeostasis controlling H2O2 levels, due to changes in enzymes, metabolites and transcripts related to ROS detoxification.
AT1G07060	down	2.26725	-3.65702	1.59043	-2.2994	0.0214825	0.0415373	3	3	5	1	0	0	DFO, ATDFO	hypothetical protein;(source:Araport11)
AT1G07070	down	764.61	-0.733872	0.0772178	-9.50393	2.02114e-21	2.34892e-20	857	1037	754	550	622	724	no symbol available	Ribosomal protein L35Ae family protein;(source:Araport11)
AT1G07180	up	117.963	0.867497	0.184927	4.69102	2.71844e-06	1.01102e-05	68	95	69	158	200	144	NDA1, ATNDI1	Internal NAD(P)H dehydrogenase in mitochondria. The predicted protein sequence has high homology with other designated NAD(P)H DHs from microorganisms; the capacity for matrix NAD(P)H oxidation via the rotenone-insensitive pathway is significantly reduced in the Atndi1 mutant plant line; the in vitro translation product of AtNDI1 is imported into isolated mitochondria and located on the inside of…
AT1G07210	down	1339.31	-0.700816	0.0592119	-11.8357	2.5511e-32	4.67822e-31	1536	1864	1221	1040	1176	1148	no symbol available	Ribosomal protein S18;(source:Araport11)
AT1G07240	up	1110.7	0.618091	0.0632207	9.77671	1.41742e-22	1.74387e-21	753	997	690	1257	1541	1654	UGT71C5	Encodes a UDP-glucosyltransferase that plays a role in abscisic acid (ABA) glucosylation from ABA to ABA-glucose ester and regulates ABA homeostasis, thereby influencing the ABA signal network.
AT1G07270	down	33.2307	-0.813336	0.355487	-2.28795	0.0221406	0.042644	32	59	30	13	42	27	CDC6b	Cell division control, Cdc6;(source:Araport11)
AT1G07370	down	687.495	-0.995185	0.0784405	-12.6871	6.9681e-37	1.48894e-35	805	1078	678	452	505	561	PCNA1, ATPCNA1	Encodes putative proliferating cell nuclear antigen involved in cell cycle regulation. May be sumoylated.
AT1G07410	down	120.087	-0.942181	0.174915	-5.38651	7.18396e-08	3.17757e-07	132	170	134	87	92	91	ATRAB-A2B, ATRABA2B, RABA2b, RAB-A2B	RAB GTPase homolog A2B;(source:Araport11)
AT1G07550	up	68.9777	1.68581	0.242284	6.95799	3.45156e-12	2.26279e-11	31	35	25	91	132	127	no symbol available	Leucine-rich repeat protein kinase family protein;(source:Araport11)
AT1G07560	up	280.599	1.05446	0.120766	8.73137	2.5161e-18	2.47538e-17	168	183	152	376	467	405	no symbol available	Leucine-rich repeat protein kinase family protein;(source:Araport11)
AT1G07590	up	88533.6	0.890339	0.0570663	15.6018	7.07274e-55	2.56649e-53	55631.6	65212.8	50468.9	111121	134817	134151	no symbol available	Tetratricopeptide repeat (TPR)-like superfamily protein;(source:Araport11)
AT1G07600	up	62.8419	3.42287	0.341047	10.0363	1.05507e-23	1.35346e-22	7.44	15.17	8.14	129.3	142.58	105.35	MT-Q, MT1, ATMT-Q, ATMT-2, ATMT1, LSR4, MT1A	metallothionein, binds to and detoxifies excess copper and other metals, limiting oxidative damage.
AT1G07610	up	12050	1.03722	0.0320382	32.3745	6.28165e-230	4.81825e-227	7092	8487	6294	15575	19331	18655	MT1C	one of the five metallothioneins (MTs) genes identified in Arabidopsis. MTs are cysteine-rich proteins required for heavy metal tolerance. The mRNA is cell-to-cell mobile.
AT1G07620	up	66.8229	1.7053	0.24818	6.87121	6.36588e-12	4.07959e-11	31	33	23	108	119	109	ATOBGM, TRM32	GTP-binding protein Obg/CgtA;(source:Araport11)
AT1G07650	up	1533.62	0.590118	0.0527739	11.182	4.99467e-29	8.04501e-28	1039	1408	964	1754	2246	2099	LMK1	Leucine-rich repeat receptor-like kinase with extracellular malectin-like domain, which possesses cell death induction activity in plant leaves.
AT1G07790	down	1515.81	-0.641646	0.0590748	-10.8616	1.75669e-27	2.68194e-26	1589	2038	1497	1119	1329	1466	HTB1	Encodes a histone 2B (H2B) protein.
AT1G08050	up	251.239	0.793005	0.119305	6.64687	2.99388e-11	1.82006e-10	164	202	145	296	390	369	no symbol available	Zinc finger (C3HC4-type RING finger) family protein;(source:Araport11)
AT1G08220	down	369.784	-0.600866	0.0998388	-6.01836	1.76196e-09	9.18733e-09	384	518	342	282	374	317	no symbol available	ATPase complex subunit;(source:Araport11)
AT1G08230	up	268.732	0.853163	0.130125	6.55647	5.50949e-11	3.28472e-10	182	174	168	335	431	374	no symbol available	Codes for a H+-driven, high affinity gamma-aminobutyric acid (GABA) transporter. Localized at the plasma membrane. In planta, AtGAT1 expression was highest in flowers and under conditions of elevated GABA concentrations such as wounding or senescence.
AT1G08290	down	57.46	-0.786614	0.246698	-3.18857	0.00142976	0.00356423	69	75	57	41	45	53	WIP3	WIP domain protein 3;(source:Araport11)
AT1G08340	up	419.907	0.776515	0.0976144	7.95493	1.7924e-15	1.47613e-14	286	336	237	549	599	596	no symbol available	Rho GTPase activating protein with PAK-box/P21-Rho-binding domain-containing protein;(source:Araport11)
AT1G08350	down	483.551	-0.626045	0.0855062	-7.32164	2.44958e-13	1.75769e-12	518	663	453	363	462	433	no symbol available	Endomembrane protein 70 protein family;(source:Araport11)
AT1G08360	down	10058.1	-0.592616	0.030721	-19.2903	6.48404e-83	4.15651e-81	10778	13185	9578	7715	9548	9248	no symbol available	Ribosomal protein L1p/L10e family;(source:Araport11)
AT1G08380	up	2655.99	1.34188	0.0545552	24.5967	1.37177e-133	2.56417e-131	1419	1512	1214	3715	4529	4327	PSAO	Encodes subunit O of photosystem I.
AT1G08390	down	71.0883	-0.731704	0.227391	-3.21783	0.00129164	0.00324758	77	94	74	55	72	49	RMI2	Involved in preserving the stability of 45S rDNA repeats.
AT1G08430	up	1222.18	1.39527	0.0593585	23.5058	3.56035e-122	5.35111e-120	600	776	503	1658	2127	2083	ALMT1, ATALMT1	Encodes a Al-activated malate efflux transporter. It is essential for aluminum tolerance but does not represent the major Al tolerance QTL. Staurosporine and calyculin A both block all changes in AtALMT1 gene expression (as a result malate release is totally inhibited). AtALMT1 transcription was clearly induced by indole-3-acetic acid, abscisic acid, low pH, hydrogen peroxide and flg22. STOP1 and…
AT1G08560	down	1041.98	-0.646655	0.0646329	-10.005	1.44828e-23	1.84935e-22	1117	1459	969	821	991	869	SYP111, ATSYP111, KN	member of SYP11 syntaxin Gene Family localized in the trans-Golgi network.
AT1G08670	up	223.943	0.641276	0.126022	5.08859	3.60742e-07	1.47615e-06	145	201	141	264	328	310	no symbol available	ENTH/VHS family protein;(source:Araport11)
AT1G08730	down	47.8308	-0.819233	0.276117	-2.96698	0.00300743	0.00702997	54	83	37	34	40	41	XIC, ATXIC	Encodes a class XI myosin that is involved in organelle motility, actin organization, and optimal growth of pollen tubes.
AT1G08990	up	628.476	0.70097	0.0828629	8.45939	2.6877e-17	2.49002e-16	433	528	369	779	846	939	PGSIP5, GUX5	plant glycogenin-like starch initiation protein 5;(source:Araport11)
AT1G09080	up	9.40443	1.54846	0.65902	2.34964	0.0187917	0.0368414	6	3	4	13	12	21	BIP3	Member of the HSP70 family of heat shock proteins. Induced by stress and unfolded protein response. A target of several bZIP proteins.
AT1G09170	up	94.1865	0.80275	0.202582	3.9626	7.41394e-05	0.000227784	59	80	53	92	161	148	no symbol available	P-loop nucleoside triphosphate hydrolases superfamily protein with CH (Calponin Homology) domain-containing protein;(source:Araport11)
AT1G09190	down	96.2583	-0.645651	0.191737	-3.36737	0.000758889	0.00198644	91	142	95	75	90	83	no symbol available	Tetratricopeptide repeat (TPR)-like superfamily protein;(source:Araport11)
AT1G09200	down	1923.69	-0.630844	0.0521766	-12.0905	1.18508e-33	2.29225e-32	2100	2575	1817	1485	1678	1818	H3.1, HTR2	Histone 3.1
AT1G09210	down	9143.58	-0.813737	0.0320857	-25.3613	6.73758e-142	1.44106e-139	10051	13728	8816	6337	7983	7624	CRT2, AtCRT1b, CRT1b	Encodes one of three Arabidopsis calreticulins.Post-transcriptionally regulates together with CRT1 VAMP721/722 levels under ER stress.
AT1G09220	down	48.0531	-0.668812	0.281446	-2.37634	0.0174853	0.034539	42	87	40	33	47	44	no symbol available	Pentatricopeptide repeat (PPR) superfamily protein;(source:Araport11)
AT1G09340	up	1127.02	0.599599	0.0645731	9.28559	1.6081e-20	1.78764e-19	759	1030	706	1362	1514	1600	CRB, CSP41B, HIP1.3	Encodes CHLOROPLAST RNA BINDING (CRB), a putative RNA-binding protein. CRB is important for the proper functioning of the chloroplast. Mutations in CRB also affects the circadian system, altering the expression of both oscillator and output genes.The mRNA is cell-to-cell mobile.
AT1G09380	up	60.9469	2.30976	0.277458	8.32473	8.45201e-17	7.64565e-16	16	24	17	96	131	109	UMAMIT25	nodulin MtN21-like transporter family protein
AT1G09390	down	217.247	-0.585323	0.133705	-4.37771	1.19932e-05	4.10235e-05	209	311	209	144	223	212	no symbol available	GDSL-motif esterase/acyltransferase/lipase. Enzyme group with broad substrate specificity that may catalyze acyltransfer or hydrolase reactions with lipid and non-lipid substrates.
AT1G09450	down	175.747	-0.69455	0.141593	-4.90526	9.33019e-07	3.66356e-06	198	238	167	139	153	150	Haspin, AtHaspin	Encodes a protein kinase that phosphorylates histone H3 at Thr3 and Thr11 and plays a role in mitotic cell division.
AT1G09470	down	145.638	-0.750434	0.156328	-4.80037	1.58373e-06	6.05605e-06	153	205	149	108	119	131	AtNEAP3	NEAP3 is a member of a small family containing coiled-coil domains, a nuclear localization signal and a C-terminal predicted transmembrane domain. It localizes to the nuclear periphery. Mutants have altered nuclear morphology and chromatin structure.
AT1G09480	up	131.499	0.717417	0.182864	3.92323	8.73713e-05	0.000265721	104	82	85	152	183	204	no symbol available	similar to Eucalyptus gunnii alcohol dehydrogenase of unknown physiological function (GI:1143445), Vigna unguiculata (gi:1854445), NOT a cinnamyl-alcohol dehydrogenase The mRNA is cell-to-cell mobile.
AT1G09560	up	6216.46	0.657891	0.031897	20.6255	1.62055e-94	1.30136e-92	4249	5351	3801	7287	9019	8852	GLP5, PDGLP1	Encodes a plasodesmata-located protein involved in regulating primary root growth by controlling phloem-mediated allocation of resources between the primary and lateral root meristems. The mRNA is cell-to-cell mobile.
AT1G09575	down	183.797	-0.79224	0.140195	-5.65099	1.59523e-08	7.57657e-08	191	279	182	120	169	158	MCU1	Mitochondrial calcium channel.
AT1G09580	down	530.424	-1.04394	0.0846096	-12.3384	5.62822e-35	1.12889e-33	664	792	533	324	409	414	no symbol available	emp24/gp25L/p24 family/GOLD family protein;(source:Araport11)
AT1G09590	down	9266.64	-0.695837	0.0299021	-23.2705	8.82302e-120	1.23433e-117	10513	12835.4	8573.79	6769.63	8449.01	8181.23	no symbol available	Translation protein SH3-like family protein;(source:Araport11)
AT1G09600	down	60.8123	-0.631711	0.2405	-2.62666	0.00862276	0.0183879	64	91	53	40	55	64	no symbol available	Protein kinase superfamily protein;(source:Araport11)
AT1G09690	down	14776.7	-0.70921	0.0348908	-20.3266	7.48714e-92	5.76276e-90	17129	19518.6	14157.2	10697.4	13617	12789.8	no symbol available	Translation protein SH3-like family protein;(source:Araport11)
AT1G09740	up	3064	0.927726	0.0428624	21.6443	6.87597e-104	6.79774e-102	1806	2433	1645	3923	4633	4709	no symbol available	Adenine nucleotide alpha hydrolases-like superfamily protein;(source:Araport11)
AT1G09780	down	8125.26	-0.823858	0.0287834	-28.6227	3.50733e-180	1.50033e-177	9317	11617	7965	5525	7128	6768	iPGAM1	Encodes a 2,3-biphosphoglycerate-independent phosphoglycerate mutase that is involved in pollen development and stomatal movement.
AT1G09800	down	168.323	-0.838974	0.148202	-5.66102	1.50475e-08	7.16276e-08	196	238	167	98	157	147	no symbol available	Enzyme for the pseudouridine (&#936;) to uridine (U) conversion.
AT1G09860	up	27.0924	1.22013	0.38234	3.19122	0.00141673	0.00353451	9	24	13	41	47	37	ATPUP16, PUP16	Member of a family of proteins related to PUP1, a purine transporter. May be involved in the transport of purine and purine derivatives such as cytokinins, across the plasma membrane.
AT1G09950	down	101.907	-1.23211	0.189255	-6.51029	7.50058e-11	4.40684e-10	128	174	100	57	73	72	RAS1	RESPONSE TO ABA AND SALT 1;(source:Araport11)
AT1G10030	down	1186.88	-0.618108	0.0713518	-8.66282	4.60224e-18	4.4704e-17	1409	1433	1121	872	1133	1093	ERG28	Encodes a protein that functions as a scaffolding platform for coassembling the sterol C4 demethylation enzyme complex. It also plays an essential role in the maintenance of polar auxin transport (PAT) by restricting the release and accumulation of 4-carboxy-4-methyl-24-methylenecycloartanol (CMMC), a PAT inhibitor.
AT1G10060	up	65.2358	1.06546	0.239498	4.44871	8.63892e-06	3.01387e-05	41	40	35	89	97	104	BCAT-1, BCAT1, ATBCAT-1	encodes a mitochondrial branched-chain amino acid aminotransferase. Complements the yeast leu/iso-leu/val auxotrophy mutant.
AT1G10300	down	168.957	-0.66258	0.148396	-4.46493	8.00935e-06	2.8062e-05	184	254	145	114	174	148	Nog1-2	GTPase involved in HA - and ABA-mediated signaling pathways, particularly during defense respnses to pathogens. A truncated version of NOG1-2 has been detected in Col-0, Ler-0, Rsch-4 ecotypes. Functions similarly to the paralogous gene NOG1-1.
AT1G10370	down	150.805	-0.910696	0.15399	-5.91398	3.33933e-09	1.69357e-08	172	212	161	98	119	129	ATGSTU17, ERD9, GST30B, GST30, GSTU17	Encodes GSTU17 (Glutathione S-Transferase U17). Functions as a negative component of stress-mediated signal transduction pathways in drought and salt stress responses.
AT1G10380	up	351.75	0.59875	0.104268	5.74242	9.33335e-09	4.53002e-08	234	320	225	387	489	528	no symbol available	Putative membrane lipoprotein;(source:Araport11)
AT1G10400	down	109.084	-1.02595	0.197327	-5.19923	2.00117e-07	8.41477e-07	119	191	103	85	85	66	no symbol available	UDP-Glycosyltransferase superfamily protein;(source:Araport11)
AT1G10480	up	178.761	0.623043	0.146414	4.25536	2.08715e-05	6.89742e-05	127	137	123	195	262	260	ZFP5	Encodes a zinc finger protein containing only a single zinc finger that acts downstream of ZFP6 in regulating trichome development by integrating GA and cytokinin signaling.
AT1G10560	down	423.06	-0.920437	0.094906	-9.6984	3.06259e-22	3.71047e-21	481	648	417	299	328	338	ATPUB18, PUB18	Encodes a protein containing a UND, a U-box, and an ARM domain. This protein has E3 ubiquitin ligase activity based on in vitro assays.
AT1G10585	up	1.6979	4.0738	1.70876	2.38406	0.0171228	0.033883	0	0	0	4	2	5	no symbol available	basic helix-loop-helix (bHLH) DNA-binding superfamily protein;(source:Araport11)
AT1G10640	down	30.3108	-1.02697	0.349292	-2.94015	0.00328057	0.00760532	41	49	25	14	25	28	no symbol available	Pectin lyase-like superfamily protein;(source:Araport11)
AT1G10780	down	231.849	-0.612828	0.123282	-4.97096	6.66226e-07	2.65821e-06	254	317	210	186	220	199	no symbol available	F-box/RNI-like superfamily protein;(source:Araport11)
AT1G10920	up	67.0253	0.814862	0.241817	3.36974	0.000752379	0.00197032	49	63	26	72	106	108	LOV1	Encodes LOV1, a disease susceptibility gene that, paradoxically, is a member of the NBS-LRR resistance gene family. Conditions susceptibility to the fungus Cochliobolus victoriae and victorin-dependent induction of defense-associated proteins. Saturation mutagenesis identified 59 lov mutations that all display reduced susceptibility to vitorin. Mutations in known defense response pathways do not …
AT1G11100	up	245.559	0.829401	0.128486	6.45521	1.0807e-10	6.25853e-10	176	192	124	325	342	367	FRG5	SNF2 domain-containing protein / helicase domain-containing protein / zinc finger protein-like protein;(source:Araport11)
AT1G11120	down	42.6309	-0.857343	0.291097	-2.94522	0.00322726	0.00748875	41	73	41	33	33	34	DEG23	CTTNBP 2 amino-terminal-like protein;(source:Araport11)
AT1G11190	up	70.805	1.81555	0.244337	7.4305	1.08188e-13	7.98959e-13	27	40	21	110	140	115	ENDO1, BFN1	Encodes a bifunctional nuclease that acts on both RNA and DNA involved in nucleic acid degradation to facilitate nucleotide and phosphate recovery during senescence. It has mismatch-specific endonuclease activity with wide recognition of single base mismatches as well as the ability to cleave indel types of mismatches (heteroduplexes with loops).
AT1G11220	down	81.4142	-0.623965	0.210283	-2.96726	0.00300465	0.00702525	83	107	83	66	83	62	no symbol available	cotton fiber, putative (DUF761);(source:Araport11)
AT1G11260	up	1954.69	1.01086	0.0483544	20.9052	4.80338e-97	4.09374e-95	1189	1404	1007	2489	3124	3026	STP1, ATSTP1	Encodes a H+/hexose cotransporter. The mRNA is cell-to-cell mobile.
AT1G11300	up	84.7972	0.800093	0.213577	3.74616	0.000179565	0.000520017	59	79	37	95	122	142	EGM1	The annotation for At1g11300 in TAIR10 is incorrect. This locus has been split into two At1g11300 (symbol: EGM1) and At1g11305 (symbol: EGM2) (Olivier Loudet, personal communication, 2013-04-03). See Comment field for revised annotation.
AT1G11310	up	2236.69	0.626612	0.044261	14.1572	1.68538e-45	4.75757e-44	1600	1976	1322	2617	3243	3117	PMR2, MLO2, ATMLO2	A member of a large family of seven-transmembrane domain proteins specific to plants, homologs of the barley mildew resistance locus o (MLO) protein. The Arabidopsis genome contains 15 genes encoding MLO proteins, with localization in plasma membrane. Phylogenetic analysis revealed four clades of closely-related AtMLO genes. ATMLO2 belongs to the clade IV, with AtMLO3, AtMLO6 and AtMLO12. The gen…
AT1G11410	up	87.9155	0.667773	0.206107	3.23993	0.00119558	0.00302794	56	85	50	90	126	144	no symbol available	S-locus lectin protein kinase family protein;(source:Araport11)
AT1G11530	up	481.529	0.849297	0.0880235	9.64853	4.98673e-22	5.9669e-21	321	385	252	592	737	720	CXXS1, ATCXXS1	Encodes a monocysteinic thioredoxin, thioredoxin in which the second cysteine of the redox site is replaced by a serine, with low disulfide reductase but efficient disulfide isomerase activity. The mRNA is cell-to-cell mobile.
AT1G11545	down	1350.46	-0.64078	0.0589882	-10.8628	1.73282e-27	2.65095e-26	1393	1817	1352	1002	1228	1258	XTH8	xyloglucan endotransglucosylase/hydrolase 8;(source:Araport11)
AT1G11600	up	87.2848	0.723252	0.205402	3.52115	0.000429684	0.00117607	66	65	51	97	124	139	CYP77B1	Plant specific fatty acid epoxygenase.
AT1G11700	up	184.283	1.07836	0.146564	7.35763	1.87203e-13	1.3564e-12	105	149	79	257	297	272	no symbol available	senescence regulator (Protein of unknown function, DUF584);(source:Araport11)
AT1G12000	down	6309.94	-0.732393	0.0339108	-21.5977	1.88964e-103	1.85169e-101	7124	8991	5869	4505	5527	5658	no symbol available	Phosphofructokinase family protein;(source:Araport11)
AT1G12040	up	393.378	1.02102	0.10074	10.1352	3.85441e-24	5.03155e-23	243	290	190	540	605	591	LRX1	encodes a a chimeric leucine-rich repeat/extensin protein that regulates root hair morphogenesis and elongation. Null mutants develop root hairs that frequently abort, swell, or branch. Gene is expressed in root hair cells and protein is specifically localized in the wall of the hair proper. The mRNA is cell-to-cell mobile.
AT1G12064	down	6.74413	-2.72234	0.865621	-3.14496	0.00166111	0.00408916	12	10	10	0	4	2	no symbol available	transmembrane protein;(source:Araport11)
AT1G12090	down	5598.1	-0.824683	0.0362035	-22.7791	7.39262e-115	9.23829e-113	6247	7882	5723	3883	4709	4759	ELP	extensin-like protein (ELP)
AT1G12110	up	3869.25	1.6207	0.0385902	41.9978	0	0	1699	2088	1489	5623	6883	6791	NRT1, AtNPF6.3, ATNRT1, B-1, NRT1.1, CHL1, NPF6.3, CHL1-1	Encodes NRT1.1 (CHL1), a dual-affinity nitrate transporter. The protein is expressed in guard cells and function in stomatal opening. Mutants have less transpiration and are more tolerant to drought. Expressed in lateral roots. Involved in nitrate signaling which enables the plant root system to detect and exploit nitrate-rich soil patches. Comparing to the wild type, the mutant displays a strong…
AT1G12200	up	598.624	0.648424	0.0840734	7.71259	1.23286e-14	9.66645e-14	433	494	366	669	943	811	FMO	Putative flavin monooxygenase.
AT1G12240	down	2602.39	-0.675199	0.0454543	-14.8545	6.50946e-50	2.08941e-48	2764	3784	2406	1904	2482	2253	AtVI2, VAC-INV, ATBETAFRUCT4, VI2, FRUCT4, AtFRUCT4, VIN2	Encodes a vacuolar invertase betaFruct4. betaFruct4 is transported from the endoplasmic reticulum through the intermediate compartments as a membrane protein. The N-terminal cytoplasmic domain contains multiple sequence motifs that are involved at various stages in the trafficking of betaFruct4 from the ER to the central vacuole. The mRNA is cell-to-cell mobile.
AT1G12320	up	85.6137	1.40756	0.224574	6.26772	3.66381e-10	2.02479e-09	33	55	42	135	123	149	no symbol available	ankyrin repeat/KH domain protein (DUF1442);(source:Araport11)
AT1G12330	up	48.2618	0.903926	0.272623	3.31567	0.000914245	0.00236278	28	41	25	67	72	68	no symbol available	cyclin-dependent kinase-like protein;(source:Araport11)
AT1G12560	up	344.031	0.838805	0.108236	7.74978	9.2054e-15	7.28182e-14	239	255	190	389	551	525	EXPA7, ATEXP7, ATEXPA7, EXP7, ATHEXP ALPHA 1.26	Member of Alpha-Expansin Gene Family. Naming convention from the Expansin Working Group (Kende et al, 2004. Plant Mol Bio). Containing a conserved root hair-specific cis-element RHE. Expressed specifically in root hair cell and involved in root hair elongation.
AT1G12610	down	302.525	-1.13677	0.122766	-9.25966	2.05075e-20	2.26499e-19	391	439	320	217	201	201	ATDDF1, DDF1	Encodes a member of the DREB subfamily A-1 of ERF/AP2 transcription factor family (DDF1). The protein contains one AP2 domain. There are six members in this subfamily, including CBF1, CBF2, and CBF3. Overexpression of this gene results in delayed flowering and dwarfism, reduction of gibberellic acid biosynthesis, and increased tolerance to high levels of salt. This gene is expressed in all tissue…
AT1G12775	down	79.8405	-0.901458	0.20874	-4.31858	1.57039e-05	5.27908e-05	94	111	83	53	70	61	no symbol available	Pentatricopeptide repeat (PPR) superfamily protein;(source:Araport11)
AT1G12780	up	2469.16	0.845969	0.04385	19.2923	6.23112e-83	4.00593e-81	1609	1940	1357	3074	3724	3684	UGE1, ATUGE1	Encodes a UDP-glucose epimerase that catalyzes the interconversion of the sugar nucleotides UDP-glucose UDP-galactose via a UDP-4-keto-hexose intermediate. Responsive to stress.
AT1G12805	down	87.6151	-1.33476	0.214673	-6.21761	5.04788e-10	2.76156e-09	98	129	117	46	55	63	no symbol available	nucleotide binding protein;(source:Araport11)
AT1G12900	up	2083.68	0.649453	0.0454194	14.299	2.21856e-46	6.46785e-45	1437	1837	1246	2381	3108	2941	GAPA-2	glyceraldehyde 3-phosphate dehydrogenase A subunit 2;(source:Araport11)
AT1G12950	up	359.595	0.756253	0.106747	7.08451	1.39536e-12	9.46003e-12	231	277	230	427	510	554	AtDTX31, RHS2	root hair specific 2;(source:Araport11)
AT1G13080	up	997.169	0.986815	0.0691679	14.2669	3.51633e-46	1.02107e-44	547	742	565	1310	1559	1502	CYP71B2	cytochrome P450 monooxygenase
AT1G13110	up	1093.06	1.22589	0.0647881	18.9215	7.58372e-80	4.57161e-78	585	690	537	1476	1783	1796	CYP71B7	member of CYP71B The mRNA is cell-to-cell mobile.
AT1G13130	up	2.80752	3.7746	1.51649	2.48904	0.0128089	0.0261659	0	1	0	3	5	10	no symbol available	Cellulase (glycosyl hydrolase family 5) protein;(source:Araport11)
AT1G13245	up	457.002	1.28062	0.0981728	13.0445	6.82773e-39	1.56897e-37	272	276	192	602	778	764	RTFL17, DVL4	ROTUNDIFOLIA like 17;(source:Araport11)
AT1G13300	up	1917.99	0.762039	0.0491891	15.492	3.92605e-54	1.39284e-52	1333	1548	1074	2292	2913	2778	HRS1, AtNIGT1, NIGT1.4	Encodes a nuclear localized member of the GARP family of transcription factors. Involved in nitrate/phosphate signaling in roots. It is transcriptionally regulated by nitrate and post transcriptionally by phosphate and functions to integrate these two nutrient signaling pathways in the root. HRS1 and HHO2 are involved in Ni cross regulation of Pi signaling. They function as transcriptional repres…
AT1G13350	up	1085.8	0.586921	0.0600947	9.76659	1.5663e-22	1.92066e-21	767	1002	653	1253	1589	1472	PRP4KB	Paralog of PRP4KA. PRP4K-family member protein.
AT1G13480	up	282.888	1.17058	0.116088	10.0836	6.53153e-24	8.46663e-23	165	190	129	383	471	440	no symbol available	hypothetical protein (DUF1262);(source:Araport11)
AT1G13510	up	103.239	0.596083	0.207862	2.86769	0.00413486	0.00940064	78	110	46	110	129	175	no symbol available	hypothetical protein (DUF1262);(source:Araport11)
AT1G13520	up	373.841	0.988142	0.106504	9.27799	1.72708e-20	1.91607e-19	235	298	169	510	555	574	no symbol available	hypothetical protein (DUF1262);(source:Araport11)
AT1G13620	down	30.6651	-1.05429	0.380377	-2.77169	0.00557659	0.0123527	53	26	32	22	22	21	RGF2, GLV5	Encodes a root meristem growth factor (RGF). Belongs to a family of functionally redundant homologous peptides that are secreted, tyrosine-sulfated, and expressed mainly in the stem cell area and the innermost layer of central columella cells. RGFs are required for maintenance of the root stem cell niche and transit amplifying cell proliferation. Members of this family include: At5g60810 (RGF1), …
AT1G13635	up	85.3608	1.1371	0.220109	5.1661	2.39023e-07	9.96562e-07	32	68	49	109	145	135	no symbol available	DNA glycosylase superfamily protein;(source:Araport11)
AT1G13710	up	58.0149	0.848657	0.261776	3.24192	0.00118728	0.00300796	44	41	30	54	97	99	CYP78A5, KLU	Encodes the cytochrome P450 CYP78A5 monooxygenase. Contributes to the generation of a growth-stimulating signal distinct from the classical phytohormones that prevents proliferation arrest, promoting organ growth. In ovules it is required for megagametogenesis, maternal control of seed size and restricting megaspore mother cell fate to a single cell.
AT1G13730	down	1443.6	-0.639699	0.0564686	-11.3284	9.49258e-30	1.57108e-28	1470	2025	1403	1053	1332	1352	no symbol available	Nuclear transport factor 2 (NTF2) family protein with RNA binding (RRM-RBD-RNP motifs) domain-containing protein;(source:Araport11)
AT1G13990	up	597.649	0.829134	0.0869464	9.53615	1.48233e-21	1.7336e-20	402	427	357	733	882	908	no symbol available	plant/protein;(source:Araport11)
AT1G14060	down	924.474	-0.770665	0.0689476	-11.1775	5.25205e-29	8.44733e-28	974	1402	889	621	833	814	no symbol available	GCK domain-containing protein;(source:Araport11)
AT1G14070	up	366.61	0.635448	0.099716	6.37258	1.85874e-10	1.05636e-09	258	322	219	445	534	493	no symbol available	member of Xyloglucan fucosyltransferase family
AT1G14150	up	121.907	0.914182	0.1974	4.63111	3.63704e-06	1.33304e-05	101	67	63	149	197	180	PQL1, PnsL2, PQL2	Encodes a subunit of the NAD(P)H dehydrogenase complex located in the chloroplast thylakoid lumen.
AT1G14160	up	490.669	0.700625	0.0876158	7.99657	1.27934e-15	1.06424e-14	331	436	277	595	743	671	CASPL1A1	Uncharacterized protein family (UPF0497);(source:Araport11)
AT1G14260	down	48.3078	-0.686176	0.272702	-2.51622	0.0118622	0.0244273	57	60	47	43	42	36	no symbol available	RING/FYVE/PHD zinc finger superfamily protein;(source:Araport11)
AT1G14320	down	21750.7	-0.715479	0.0278881	-25.6553	3.68919e-145	8.54816e-143	24742	29524	20803.7	15906	19674	18842	RPL10A, SAC52, RPL10	Encodes a ribosomal protein L10 and may be involved in translation regulation. Semi-dominant mutations in SAC552 can suppress defects in acaulis5, which encodes a thermospermine synthase, by enhancing translation of acl5 and itself.
AT1G14360	down	848.056	-0.803112	0.0671902	-11.9528	6.27621e-33	1.18212e-31	991	1191	817	586	729	729	UTR3, ATUTR3	UDP-galactose transporter 3;(source:Araport11)
AT1G14390	down	176.659	-0.747858	0.145026	-5.15672	2.51309e-07	1.04488e-06	185	270	166	128	172	137	no symbol available	Leucine-rich repeat protein kinase family protein;(source:Araport11)
AT1G14480	down	531.518	-0.640729	0.0863927	-7.41647	1.20283e-13	8.84781e-13	527	745	530	390	511	474	no symbol available	Ankyrin repeat family protein;(source:Araport11)
AT1G14500	down	17.5624	-1.43968	0.458994	-3.13659	0.00170922	0.00419971	20	29	22	11	11	9	no symbol available	Ankyrin repeat family protein;(source:Araport11)
AT1G14520	up	42.0553	1.36078	0.312177	4.35901	1.30653e-05	4.44183e-05	28	25	13	50	70	82	MIOX1	Encodes MIOX1. Belongs to myo-inositol oxygenase gene family.
AT1G14540	up	701.455	1.14329	0.0795955	14.3638	8.72909e-47	2.5752e-45	401	512	310	912	1098	1188	PRX4, PER4	Class III peroxidase cell wall-targeted protein localized to the micropylar endosperm facing the radicle. Involved in seed germination.
AT1G14550	up	81.72	1.13099	0.218093	5.1858	2.15089e-07	9.01194e-07	37	68	39	117	128	125	no symbol available	Peroxidase superfamily protein;(source:Araport11)
AT1G14620	down	1228.64	-0.636554	0.0594097	-10.7146	8.68953e-27	1.28517e-25	1320	1736	1123	864	1155	1174	DECOY	decoy;(source:Araport11)
AT1G14670	down	3469.38	-0.594074	0.0379678	-15.6468	3.49465e-55	1.28488e-53	3734	4651	3222	2665	3221	3252	no symbol available	Endomembrane protein 70 protein family;(source:Araport11)
AT1G14730	up	420.955	0.622073	0.100044	6.21798	5.03587e-10	2.75567e-09	259	409	260	508	577	600	no symbol available	Cytochrome b561/ferric reductase transmembrane protein family;(source:Araport11)
AT1G14750	down	76.3527	-0.64612	0.217963	-2.96436	0.00303313	0.00708186	97	105	59	59	71	67	SDS	Encodes a meiotic cyclin-like protein, distinct from all other known Arabidopsis cyclins. It is not required for meiotic DSB formation but is necessary for meiotic DSB repair via the homologous chromosome.
AT1G14760	up	4.23797	4.37572	1.39969	3.12621	0.00177076	0.00433892	1	0	0	7	11	9	KNATM	Encodes a novel Arabidopsis KNOX gene that encodes a MEINOX domain but lacks the homeodomain and interacts with TALE-class homeodomain proteins to modulate their activities
AT1G14790	up	277.212	0.600467	0.119285	5.03389	4.80619e-07	1.94168e-06	210	251	155	305	442	362.63	RDR1, AtRDR1, ATRDRP1	Encodes RNA-dependent RNA polymerase. While not required for virus-induced post-transcriptional gene silencing (PTGS), it can promote turnover of viral RNAs in infected plants. Nomenclature according to Xie, et al. (2004). Involved in the production of Cucumber Mosaic Virus siRNAs.
AT1G14870	up	5734.47	0.843591	0.0402067	20.9813	9.71015e-98	8.33948e-96	3721	4349	3286	7126	8516	8678	AtPCR2, PCR2	PCR2 encodes a membrane protein involved in zinc transport and detoxification.
AT1G14880	up	5.49118	4.76987	1.39674	3.415	0.000637813	0.00169201	1	0	0	5	7	24	PCR1, AtPCR1	PLANT CADMIUM RESISTANCE 1;(source:Araport11)
AT1G14890	up	389.199	0.771406	0.100979	7.63927	2.1846e-14	1.68379e-13	238	309	248	482	578	558	no symbol available	Plant invertase/pectin methylesterase inhibitor superfamily protein;(source:Araport11)
AT1G14980	down	4576.87	-0.932124	0.0394012	-23.6573	9.93184e-124	1.52361e-121	5462	6428	4743	3022	3694	3685	CPN10	Encodes mitochondrial-localized chaperonin 10 that complements the E.coli groES mutant. Its mRNA is upregulated in response to heat shock treatment and is expressed uniformly in various organs.
AT1G15125	up	187.471	0.745589	0.139217	5.35557	8.52857e-08	3.75068e-07	120	172	101	223	293	263	no symbol available	S-adenosyl-L-methionine-dependent methyltransferases superfamily protein;(source:Araport11)
AT1G15260	up	39.0673	1.10396	0.325418	3.39243	0.000692754	0.00182665	22	31	17	38	86	56	no symbol available	LOW protein: ATP-dependent RNA helicase-like protein;(source:Araport11)
AT1G15380	up	3857.61	0.901574	0.0403703	22.3326	1.78295e-110	2.04433e-108	2430	2928	2108	4818	5801	5986	GLYI4	Glyoxalase which affects ABA?JA crosstalk. Member of the GLYI family. glyI4 mutant plants show a general stress phenotype characterized by compromised MG scavenging, accumulation of reactive oxygen species (ROS), stomatal closure, andreduced fitness was observed.
AT1G15385	up	31.5742	1.42877	0.355527	4.01872	5.85147e-05	0.000182117	19	15	13	47	46	58	no symbol available	cotton fiber protein;(source:Araport11)
AT1G15415	up	20.2123	1.54622	0.449169	3.44239	0.000576592	0.00154137	5	15	9	33	34.87	31	no symbol available	The protein encoded by this gene was identified as a part of pollen proteome by mass spec analysis. It has weak homology to LEA (late embryo abundant) proteins. Encodes protein phosphatase 2A (PP2A) B'gamma subunit. Targeted to nucleus and cytosol.
AT1G15480	down	464.138	-0.856363	0.0892484	-9.59528	8.36877e-22	9.90186e-21	520	664	477	310	412	371	POCO1	PPR motif containing protein. Found in mitochondria. Mutants flower early and have reduced levels of the ABI5, a regulator of FLC expression.
AT1G15520	down	76.2014	-1.04098	0.22763	-4.57313	4.80482e-06	1.73532e-05	81	120	84	58	45	60	ATABCG40, ABCG40, PDR12, ATPDR12	ABC transporter family involved in ABA transport and resistance to lead. Localizes to plasma membrane. Upregulated by lead. Expressed in leaves, flowers, stomata and roots.
AT1G15550	down	175.053	-0.784597	0.142535	-5.50458	3.70043e-08	1.69193e-07	193	270	159	125	153	148	GA4, ATGA3OX1, GA3OX1	Involved in later steps of the gibberellic acid biosynthetic pathway. Activated by AGAMOUS in a cal-1, ap1-1 background. Deletion of 208 bp from -1016 to -809 (&#916;-808) resulted in loss of GA-negative feedback (this sequence, which contains a 43-bp sequence GNFEI, was shown to be sufficient for GA-negative feedback).
AT1G15570	down	371.663	-0.685681	0.0999534	-6.86001	6.88545e-12	4.39862e-11	438	513	328	268	345	331	CYCA2;3	A2-type cyclin. Negatively regulates endocycles and acts as a key regulator of ploidy levels in Arabidopsis endoreduplication. Interacts physically with CDKA;1. Expressed preferentially in trichomes and young developing tissues.
AT1G15740	up	2380.14	0.872686	0.0431913	20.2051	8.82568e-91	6.72323e-89	1476	1891	1312	2933	3712	3540	no symbol available	Leucine-rich repeat family protein;(source:Araport11)
AT1G15760	down	88.8972	-0.949708	0.202074	-4.69981	2.60408e-06	9.70923e-06	91	134	100	60	68	72	no symbol available	Sterile alpha motif (SAM) domain-containing protein;(source:Araport11)
AT1G15820	up	3791.29	0.966925	0.0438482	22.0516	9.21288e-108	9.99665e-106	2319	2702	2076	4903	5932	5720	CP24, LHCB6	Lhcb6 protein (Lhcb6), light harvesting complex of photosystem II.
AT1G15870	down	78.4121	-1.02195	0.237811	-4.29733	1.7287e-05	5.77288e-05	65	131	97	43	59	70	no symbol available	Mitochondrial glycoprotein family protein;(source:Araport11)
AT1G16000	down	998.691	-1.01373	0.0767096	-13.2151	7.17823e-40	1.71323e-38	1221	1324	1123	639	762	781	OEP9.1	Member of the Arabidopsis 7-kDa OEP family. Tail-anchored (TA) membrane protein which possesses a single C-terminal transmembrane domain targeting post-translationally to plastids.
AT1G16150	up	20.5125	1.14307	0.450103	2.53957	0.0110988	0.023029	15	6	13	29	32	31	WAKL4	Encodes a WAK-like receptor-like kinase with a cytoplasmic Ser/Thr protein kinase domain and an extracellular domain with EGF-like repeats. Likely involved in Arabidopsis root mineral responses to Zn2+, Cu2+, K+, Na+ and Ni+. The mRNA is cell-to-cell mobile.
AT1G16180	up	3453.09	0.662291	0.038954	17.0019	7.95322e-65	3.69335e-63	2335	2958	2133	4050	5009	4930	no symbol available	Serinc-domain containing serine and sphingolipid biosynthesis protein;(source:Araport11)
AT1G16260	up	90.7988	0.862655	0.199749	4.31869	1.5696e-05	5.27805e-05	51	74	54	119	140	127	WAKL8	Wall-associated kinase family protein;(source:Araport11)
AT1G16330	down	153.415	-0.756366	0.156203	-4.84219	1.28418e-06	4.96099e-06	177	200	156	94	139	146	CYCB3;1	core cell cycle genes
AT1G16390	down	350.375	-0.709291	0.113019	-6.27586	3.47718e-10	1.92596e-09	392	545	291	235	308	342	ATOCT3, OCT3	organic cation/carnitine transporter 3;(source:Araport11)
AT1G16400	down	262.429	-1.0685	0.122127	-8.74909	2.15088e-18	2.12641e-17	315	388	283	159	227	175	CYP79F2	Encodes cytochrome P450 CYP79F2.
AT1G16440	up	72.5615	1.1936	0.230113	5.187	2.13712e-07	8.9576e-07	43	49	31	100	105	128	RSH3, AGC1-6	Member of AGC VIIIa Kinase gene family. Invovled in the maintenance of (p)ppGpp level to accustom plastidial gene expression to darkness.
AT1G16445	down	49.0994	-0.614276	0.263132	-2.33448	0.0195705	0.0382066	53	62	49	37	44	47	no symbol available	S-adenosyl-L-methionine-dependent methyltransferases superfamily protein;(source:Araport11)
AT1G16630	down	338.58	-0.899818	0.108285	-8.30974	9.59117e-17	8.64099e-16	423	513	300	227	290	266	no symbol available	transmembrane protein;(source:Araport11)
AT1G16825	down	73.3864	-0.61511	0.237264	-2.59252	0.00952765	0.0200942	63	100	82	61	52	77	no symbol available	Reticulon family protein;(source:Araport11)
AT1G16830	down	91.8766	-0.79235	0.194338	-4.07717	4.55863e-05	0.000144099	102	135	88	69	82	71	no symbol available	Pentatricopeptide repeat (PPR) superfamily protein;(source:Araport11)
AT1G16870	down	1194.98	-0.707147	0.0605923	-11.6706	1.80183e-31	3.20384e-30	1254	1657	1203	886	1051	1060	no symbol available	mitochondrial 28S ribosomal protein S29-like protein;(source:Araport11)
AT1G16920	down	1714.35	-0.799599	0.0489943	-16.3202	7.08532e-60	2.94041e-58	1905	2445	1707	1185	1505	1449	RAB11, ATRABA1B, RABA1b, BEX5	small GTP-binding protein (Rab11)similar to YPT3/RAB11 proteins in yeast and mammals, respectively. YPT3/RAB11 is involved in intracellular protein trafficking.
AT1G16960	up	32.0239	0.794031	0.336101	2.36248	0.0181532	0.035744	16	27	22	35	54	46	no symbol available	Ubiquitin domain-containing protein;(source:Araport11)
AT1G17020	up	387.458	1.17329	0.103223	11.3665	6.13731e-30	1.02414e-28	211	285	171	486	693	606	ATSRG1, SRG1	Encodes a novel member of the Fe(II)/ascorbate oxidase gene family; senescence-related gene.
AT1G17060	up	343.157	0.710583	0.111793	6.35626	2.06722e-10	1.16768e-09	209	330	192	443	477	484	CHI2, SOB7, CYP72C1, SHK1	Encodes a protein with similarity to other cytochrome P450's and is a homolog of BAS1. Over expression causes a dwarf phenotype resembling brassinolide resistant mutants. Double mutant analysis of sob7/bas1 loss of function mutants suggests these genes have redundant functions in light responsiveness. SOB7 may function in metabolizing brassinolides. Expressed in leaf, root, stem and silique but e…
AT1G17170	up	3534.04	0.784854	0.0392297	20.0066	4.82397e-89	3.5414e-87	2368	2813	2023	4304	5324	5151	GST, ATGSTU24, GSTU24	Encodes glutathione transferase belonging to the tau class of GSTs. Naming convention according to Wagner et al. (2002). It is involved in the detoxification of the environmental pollutant 2,4,6-trinitrotoluene. Arabidopsis plants over-expressing At1g17170 were more resistant to TNT, removed more TNT from sterile and soil-based media, and had reduced levels of glutathione when grown in the presen…
AT1G17200	up	175.6	0.757999	0.154152	4.91721	8.77876e-07	3.45558e-06	121	162	85	184	262	291	CASPL2A1	Uncharacterized protein family (UPF0497);(source:Araport11)
AT1G17260	up	37.8472	0.773299	0.309858	2.49565	0.0125725	0.0257422	27	27	23	42	51	65	TT13, AHA10	Belongs to H+-APTase gene family, involved in proanthocyanidin biosynthesis, disturbs the vacuolar biogenesis and acidification process. The acidification of the vacuole provides energy for import of proanthocyanidins into the vacuole. TT13/AHA10 energizes TT12, the MATE transporter for import of proanthocyanidins into the vacuole.
AT1G17310	up	12.4096	1.91178	0.603169	3.16956	0.00152672	0.00378556	5	3	6	19	16	29	AGL100	MADS-box transcription factor family protein;(source:Araport11)
AT1G17345	up	34.3383	0.790266	0.318175	2.48374	0.0130009	0.0265193	20	29	21	41	53	50	SAUR77	SAUR-like auxin-responsive protein family;(source:Araport11)
AT1G17380	down	186.935	-1.08979	0.147347	-7.39608	1.40261e-13	1.02429e-12	260	251	191	111	141	143	TIFY11A, JAZ5	Involved in response to wounding.
AT1G17420	down	469.217	-1.10945	0.0897686	-12.359	4.35327e-35	8.78713e-34	543	753	495	282	354	348	ATLOX3, LOX3	LOX3 encode a Lipoxygenase. Lipoxygenases (LOXs) catalyze the oxygenation of fatty acids (FAs).
AT1G17480	down	53.6398	-0.718124	0.265827	-2.70148	0.00690324	0.0150368	67	64	52	49	40	43	IQD7	Transient expression of Pro35S:GFP-IQD7 in leaves of N. benthamiana alters microtubule organization, in patterns similar to Pro35S:GFP-IQD8 and Pro35S:GFP-IQD6.Member of IQ67 (CaM binding) domain containing family.
AT1G17560	down	278.718	-0.73171	0.112904	-6.4808	9.1239e-11	5.31427e-10	294	397	277	206	250	236	HLL	Encodes HUELLENLOS (HLL), a mitochondrial ribosome protein, similar to L14 ribosomal protein of eubacteria. HLL is essential for normal ovule development.
AT1G17630	down	68.4755	-0.633867	0.245729	-2.57954	0.00989328	0.0207904	67	96	69	40	54	85	CWM1	Encodes a PPR protein involved in mitochondrial functioning. Mutants suppress cell wall defects caused by C17 chemical inhibitor. Mutants are defective in cytochrome c maturation and activation of mitochondrial retrograde signalling.
AT1G17830	down	155.142	-0.758523	0.162885	-4.65681	3.2115e-06	1.18362e-05	164	200	172	114	155	111	no symbol available	hypothetical protein (DUF789);(source:Araport11)
AT1G17840	up	265.733	0.686387	0.118448	5.79486	6.83782e-09	3.36059e-08	167.05	229.22	170.18	295.08	402.69	388.54	COF1, WBC11, DSO, ATWBC11, AtABCG11, ABCG11	Encodes a plasma membrane-localized ATP-binding cassette transporter, that is required for cutin transport to the extracellular matrix. The mRNA is cell-to-cell mobile.
AT1G17860	up	5561.41	0.651294	0.033034	19.7159	1.57633e-86	1.09575e-84	3763	4931	3359	6472	8001	8007	AtKTI5	Member of Kunitz trypsin inhibitor (KTI) family involved in plant defense response against spider mites.
AT1G17890	down	1934.59	-0.62474	0.0470619	-13.2749	3.23878e-40	7.81382e-39	2095	2663	1784	1420	1799	1822	GER2	NAD(P)-binding Rossmann-fold superfamily protein;(source:Araport11)
AT1G17950	up	109.106	1.14412	0.184823	6.19036	6.00263e-10	3.26142e-09	64	73	52	132	185	182	MYB52, BW52, ATMYB52	R2R3-MYB transcription family. Absence of the MYB52 transcription factor is correlated with an increase in PME activity and a decrease in the degree of pectin methylesterification. Transcriptionally activates PECTIN METHYLESTERASE INHIBITOR6 (PMEI6), PMEI14, and SUBTILISIN-LIKE SER PROTEASE1.7 (SBT1.7) by binding to their promoters. MYB52 can bind to the same regulatory regions as the ERF4 transc…
AT1G17960	up	441.802	1.08956	0.0953336	11.4289	2.99773e-30	5.07469e-29	247	320	219	608	724	650	no symbol available	Threonyl-tRNA synthetase;(source:Araport11)
AT1G18000	up	114.742	1.8431	0.586864	3.14058	0.00168612	0.00414614	53.56	80.54	13.26	137.06	191.08	273.28	no symbol available	Major facilitator superfamily protein;(source:Araport11)
AT1G18010	down	130.013	-1.34034	0.411515	-3.25709	0.00112563	0.00286153	146.44	216.46	155.74	90.94	106.92	41.72	no symbol available	Major facilitator superfamily protein;(source:Araport11)
AT1G18080	down	13014.5	-0.763638	0.0275293	-27.7391	2.35662e-169	9.03805e-167	14331	18978	12426	9320	11470	11111	RACK1A_AT, AtRACK1, SAC53, ATARCA, RACK1A	Encodes the Arabidopsis thaliana homolog of the tobacco WD-40 repeat ArcA gene. It is a scaffold protein that acts downstream of and is phosphorylated by WNK8 in the glucose responsiveness and flowering pathways . Knockout mutants show insensitivity to gibberellin in GA-induced seed germination.
AT1G18090	down	145.444	-0.666447	0.166987	-3.99102	6.57908e-05	0.00020354	129.85	237.12	136.69	101.31	135.25	138.46	no symbol available	5-3 exonuclease family protein;(source:Araport11)
AT1G18100	up	221.669	1.35715	0.132402	10.2502	1.18138e-24	1.56794e-23	104.15	148.88	95.31	294.69	395.75	366.54	E12A11, MFT	Encodes a member of the FT and TFL1 family of phosphatidylethanolamine-binding proteins. It is expressed in seeds and up-regulated in response to ABA. Loss of function mutants show decreased rate of germination in the presence of ABA. ABA dependent regulation is mediated by both ABI3 and ABI5. ABI5 promotes MFT expression, primarily in the radicle-hypocotyl transition zone and ABI3 suppresses it …
AT1G18250	down	356.982	-0.848353	0.105	-8.07956	6.50029e-16	5.52091e-15	404	532	345	257	270	314	ATLP-1	encodes a thaumatin-like protein
AT1G18300	down	4435.55	-0.693692	0.0398647	-17.4011	8.08748e-68	3.91934e-66	5099	5877	4223	3285	4034	3878	NUDT4, atnudt4	nudix hydrolase homolog 4;(source:Araport11)
AT1G18310	up	5.55351	2.76517	0.975364	2.83501	0.00458237	0.0103336	1	2	1	10	13	9	no symbol available	glycosyl hydrolase family 81 protein;(source:Araport11)
AT1G18320	down	64.6928	-0.670687	0.23733	-2.82597	0.00471371	0.010605	72.07	101.14	51.77	40.18	60.9	66.2	AtTim22	Mitochondrial import inner membrane translocase subunit Tim17/Tim22/Tim23 family protein;(source:Araport11)
AT1G18370	down	567.102	-0.719735	0.0882972	-8.15127	3.60107e-16	3.12533e-15	591	865	525	408	555	458	ATNACK1, HIK, NACK1	Encodes a kinesin HINKEL. Required for cytokinesis in pollen. Mutant has cytokinesis defects; seedling lethal.
AT1G18420	up	138.641	0.669413	0.161898	4.13477	3.55312e-05	0.000114197	92	135	74	171	199	193	ALMT3	Involved in malate efflux response to P-deficiency in root hairs.
AT1G18470	up	1598.14	0.755879	0.0565357	13.3699	9.06297e-41	2.21292e-39	1100	1230	956	1924	2407	2300	PPRT3, AtPPRT3	Putative C3HC4 zinc-finger ubiquitin E3 ligase that is induced by ABA and plays a positive role in ABA signaling.
AT1G18540	down	10508.2	-0.692541	0.0283533	-24.4254	9.19706e-132	1.66325e-129	11536	14829	9840	7753	9380	9423	no symbol available	Ribosomal protein L6 family protein;(source:Araport11)
AT1G18550	down	180.725	-0.787047	0.139627	-5.63679	1.73252e-08	8.19614e-08	216	253	168	131	154	153	no symbol available	ATP binding microtubule motor family protein;(source:Araport11)
AT1G18730	up	165.799	0.903747	0.150628	5.99987	1.97478e-09	1.02466e-08	111	136	77	193	270	256	PnsB4, NDF6	likely a subunit of the chloroplast NAD(P)H dehydrogenase complex, involved in PSI cyclic electron transport. Located on the thylakoid membrane. Mutant has impaired NAD(P)H dehydrogenase activity. The mRNA is cell-to-cell mobile.
AT1G18810	up	15.4029	1.67971	0.512694	3.27625	0.00105196	0.0026899	7	6	7	24	30	23	no symbol available	phytochrome kinase substrate-like protein;(source:Araport11)
AT1G18840	down	1203.34	-0.64159	0.0591107	-10.8541	1.90779e-27	2.90663e-26	1352	1688	1059	907	1121	1083	IQD30	Member of IQ67 (CaM binding) domain containing family.
AT1G18860	up	121.478	0.880959	0.183214	4.80836	1.52176e-06	5.82718e-06	64	94	78	170	186	160	WRKY61, ATWRKY61	member of WRKY Transcription Factor; Group II-b
AT1G18880	up	1753.03	0.657557	0.0492947	13.3393	1.36691e-40	3.32664e-39	1180.85	1542.29	1063.16	2094.05	2540.58	2452.77	AtNPF2.9, NRT1.9, NPF2.9	Encodes a low-af&#64257;nity plasma membrane nitrate transporter expressed in the companion cells of root phloem.
AT1G18970	up	117.926	1.55076	0.188035	8.24717	1.62184e-16	1.4373e-15	51	74	43	182	185	212	GLP4	Encodes a germin-like protein with possible oxalate oxidase activity (based on GenBank record).
AT1G18980	up	1307.94	1.1464	0.0616158	18.6056	2.89662e-77	1.69114e-75	692	892	673	1732	2058	2160	no symbol available	RmlC-like cupins superfamily protein;(source:Araport11)
AT1G19230	up	441.49	0.624006	0.0916399	6.80933	9.80534e-12	6.19983e-11	320	379	266	533	622	611.22	AtRbohE	Riboflavin synthase-like superfamily protein;(source:Araport11)
AT1G19380	down	540.94	-0.677312	0.0844062	-8.02444	1.01993e-15	8.53546e-15	591	721	534	370	513	497	no symbol available	sugar, putative (DUF1195);(source:Araport11)
AT1G19396	up	151.426	0.638265	0.155189	4.11283	3.90842e-05	0.000124805	117.51	129.33	83.01	174.95	210.01	224.62	no symbol available	hypothetical protein;(source:Araport11)
AT1G19400	up	1214.05	0.634643	0.0570818	11.1181	1.02398e-28	1.63206e-27	844	1046	752	1407	1773	1703	E-4PDHase	Tail-anchored (TA) OEP membrane protein which possesses a single C-terminal transmembrane domain targeting post-translationally to plastids.
AT1G19520	down	1262.21	-0.629681	0.0594399	-10.5936	3.19157e-26	4.60397e-25	1331	1828	1134	987	1170	1118	NFD5, RPPR2	Ribosomal pentatricopeptide repeat protein
AT1G19540	up	126.41	0.76279	0.173209	4.40387	1.06336e-05	3.66776e-05	76	105	79	157	167	200	no symbol available	NmrA-like negative transcriptional regulator family protein;(source:Araport11)
AT1G19660	up	2097.84	0.785795	0.0473861	16.5828	9.27789e-62	4.0387e-60	1418	1659	1197	2538	3147	3092	BBD2, AtBBD2	Encodes a bifunctional nuclease with non-substrate-specific DNase and RNase activity (PMID:32384799).Wound-responsive family protein;(source:Araport11)
AT1G19700	up	787.316	0.630138	0.0703301	8.95972	3.25512e-19	3.38192e-18	554	710	461	893	1120	1156	BLH10, BEL10	Encodes a member of the BEL family of homeodomain proteins. Its interaction with PLP (PAS/LOV PROTEIN) is diminished by blue light.
AT1G19900	up	346.997	1.40296	0.113482	12.3629	4.14974e-35	8.39153e-34	169	198	159	524	553	576	RUBY	RUBY encodes a secreted galactose oxidase involved in cell wall modification.
AT1G19950	down	223.695	-0.756986	0.129602	-5.84087	5.19305e-09	2.57844e-08	227	339	220	165	208	177	HVA22H	HVA22-like protein H (ATHVA22H);(source:Araport11)
AT1G19960	up	613.892	1.30367	0.086822	15.0154	5.81825e-51	1.91169e-49	301	368	308	858	1002	1019	no symbol available	Unknown gene, expression decreased in response to Mn and increased by cytokinin.
AT1G19990	down	296.311	-0.631849	0.116641	-5.41706	6.05877e-08	2.70083e-07	318	408	276	253	278	233	no symbol available	nucleolin;(source:Araport11)
AT1G20010	down	3287.34	-0.61815	0.0482947	-12.7995	1.64933e-37	3.61099e-36	3403	4888	2897	2509	3095	2978	TUB5	beta tubulin
AT1G20020	up	1297.69	1.16148	0.0590964	19.6539	5.35256e-86	3.68614e-84	677	901	650	1750	2089	2082	LFNR2, FNR2, ATLFNR2	Encodes a leaf-type ferredoxin:NADP(H) oxidoreductase. It is present in both chloroplast stroma and thylakoid membranes but is more abundant in the stroma The mRNA is cell-to-cell mobile.
AT1G20160	up	1705.48	1.04971	0.0506499	20.7249	2.06649e-95	1.68378e-93	997	1268	834	2142	2816	2665	SBT5.2(b), SBT5.2(a), CRSP, ATSBT5.2	Encodes two isoforms. One (SBT5.2(a) ) is a secreted, cell wall localized subtilisin-like serine protease that is involved in regulation of stomatal development. The second isoform (SBT5.2(b) is localized to endosomes.
AT1G20190	down	1271.94	-0.60278	0.0666042	-9.05019	1.42718e-19	1.511e-18	1446	1549	1232	984	1220	1129	EXPA11, ATHEXP ALPHA 1.14, ATEXP11, EXP11, ATEXPA11	member of Alpha-Expansin Gene Family. Naming convention from the Expansin Working Group (Kende et al, 2004. Plant Mol Bio)
AT1G20230	down	61.2593	-0.587793	0.238522	-2.46431	0.0137277	0.0278434	66	88	52	54	53	54	no symbol available	Pentatricopeptide repeat (PPR) superfamily protein;(source:Araport11)
AT1G20310	down	47.9435	-1.32363	0.287846	-4.59841	4.25737e-06	1.54841e-05	61	83	49	17	34	41	no symbol available	syringolide-induced protein;(source:Araport11)
AT1G20330	down	3417.78	-0.636543	0.0407517	-15.62	5.31797e-55	1.93923e-53	3650	4860	3115	2614	3090	3139	FRL1, CVP1, SMT2	Encodes a sterol-C24-methyltransferases involved in sterol biosynthesis. Mutants display altered sterol composition, serrated petals and sepals and altered cotyledon vascular patterning as well as ectopic endoreduplication. This suggests that suppression of endoreduplication is important for petal morphogenesis and that normal sterol composition is required for this suppression.
AT1G20340	up	3380.61	0.763044	0.0466103	16.3707	3.09644e-60	1.30202e-58	2278	2621	2029	4135	4923	4983	PETE2, DRT112	recombination and DNA-damage resistance protein (DRT112) One of two Arabidopsis plastocyanin genes. Predominant form, expressed 10x higher than PETE1. PETE2 is thought to be post-transcriptionally regulated via copper accumulation and is involved in copper homeostasis. Mutation of this gene does not have obvious effect on photosynthesis. In plsp1-1 mutant plastids, the nonmature form of the prote…
AT1G20350	up	8.87134	1.98807	0.691991	2.87297	0.00406634	0.00925811	4	4	2	13	15	19	ATTIM17-1, TIM17-1	mitochondrial inner membrane translocase
AT1G20510	down	1664.02	-0.676385	0.0547759	-12.3482	4.97999e-35	1.0034e-33	1764	2440	1528	1230	1599	1413	OPCL1	Encodes an OPC-8:CoA ligase involved in jasmonic acid biosynthesis.
AT1G20610	down	527.06	-0.701953	0.0830868	-8.44843	2.95244e-17	2.73414e-16	575	747	499	366	498	467	CYCB2;3	Cyclin B2;(source:Araport11)
AT1G20620	up	11510	0.943102	0.0281596	33.4913	6.44492e-246	5.73443e-243	6821	9072	6070	14589	17926	17552	SEN2, ROG1, ATCAT3, CAT3	Catalase, catalyzes the breakdown of hydrogen peroxide (H2O2) into water and oxygen. The mRNA is cell-to-cell mobile.
AT1G20630	up	1029.22	0.675843	0.0638063	10.5921	3.24247e-26	4.67436e-25	663	949	604	1221	1509	1459	CAT1	Catalyzes the reduction of hydrogen peroxide using heme group as cofactor. Protects cells from toxicity by H2O2.
AT1G20650	up	358.92	0.778386	0.105514	7.37705	1.6183e-13	1.17793e-12	248	277	207	453	560	482	PBL21, ASG5	Protein kinase superfamily protein;(source:Araport11)
AT1G20700	up	140.7	1.13762	0.183698	6.19287	5.90778e-10	3.2146e-09	93	68	78	175	236	228	WOX14, ATWOX14	Encodes WOX14, a WUSCHEL-related homeobox gene family member with 65 amino acids in its homeodomain. Proteins in this family contain a sequence of eight residues (TLPLFPMH) downstream of the homeodomain called the WUS box. Functions in the shoot meristem organizing center to maintain the stem cells in an undifferentiated state. WOX4 and WOX14 act downstream of the PXY receptor kinase to regulate …
AT1G20720	down	101.516	-0.718214	0.198712	-3.61435	0.000301104	0.000842698	112	170	78	63	98	96	no symbol available	RAD3-like DNA-binding helicase protein;(source:Araport11)
AT1G20850	up	1124.61	0.67791	0.0599491	11.3081	1.19668e-29	1.97764e-28	780	938	683	1307	1638	1632	XCP2	Cysteine peptidase. Enzyme activity detected in leaf.
AT1G20880	up	441.114	0.675995	0.0948431	7.1275	1.02205e-12	6.97591e-12	292	418	243	531	620	644	no symbol available	RNA-binding (RRM/RBD/RNP motifs) family protein;(source:Araport11)
AT1G20930	down	465.596	-0.585641	0.0886433	-6.60672	3.92931e-11	2.37059e-10	510	617	427	349	429	454	CDKB2;2	Cyclin-dependent kinase, expressed in flowers and suspension cell culture, expression peaks during M phase in synchronized cultures. Required for proper organization of the shoot apical meristem and for hormone signaling. Expressed in the shoot apical meristem. Involved in regulation of the G2/M transition of the mitotic cell cycle.
AT1G20950	down	3938.1	-0.770841	0.0390226	-19.7537	7.45539e-87	5.23147e-85	4263	5787	3813	2807	3382	3434	no symbol available	Phosphofructokinase family protein;(source:Araport11)
AT1G21000	up	1298.9	0.732077	0.0693955	10.5493	5.11505e-26	7.3029e-25	802	1046	847	1640	1907	1791	AIN1, PLATZ1	PLATZ transcription factor family protein;(source:Araport11)
AT1G21050	up	659.77	0.911538	0.0815448	11.1784	5.20388e-29	8.37591e-28	381	565	339	790	1019	1051	no symbol available	MIZU-KUSSEI-like protein (Protein of unknown function, DUF617);(source:Araport11)
AT1G21070	down	295.065	-1.00326	0.113124	-8.86872	7.39912e-19	7.53944e-18	350	445	301	196	211	241	URGT2	Nucleotide-sugar transporter family protein;(source:Araport11)
AT1G21100	up	5531.73	0.670883	0.0339446	19.764	6.07443e-87	4.27594e-85	3903	4761.72	3216.82	6588.15	8175.55	7695.71	IGMT1	Indole glucosinolate O-methyltransferase, involved in the conversion of indole-3-ylmethyl glucosinolate (I3G) to 4MI3G.
AT1G21120	up	775.646	0.98077	0.0717707	13.6653	1.63585e-42	4.22622e-41	475.68	557.73	413.03	973.32	1250.55	1181.26	IGMT2	O-methyltransferase family protein;(source:Araport11)
AT1G21130	up	1496.55	0.915398	0.0563235	16.2525	2.14493e-59	8.81918e-58	875	1150.28	853.62	1810.85	2383.61	2283.29	IGMT4	O-methyltransferase family protein;(source:Araport11)
AT1G21220	up	12.7698	1.20781	0.541288	2.23136	0.0256575	0.0486553	6	7	8	20	20	18	0	0
AT1G21250	up	13.7527	2.17025	0.609285	3.56197	0.000368083	0.00101722	6	6	2	34	23	15	WAK1, PRO25, AtWAK1	Encodes a cell wall-associated kinase that interacts with AtGRP3 and may function as a signaling receptor of extracellular matrix component such as oligogalacturonides. The mRNA is cell-to-cell mobile.
AT1G21270	up	25.4403	0.890675	0.375727	2.37054	0.0177622	0.0350329	19	16	14	31	37	41	WAK2	cytoplasmic serine/threonine protein kinase induced by salicylic acid. mutant plants exhibit a loss of cell expansion and dependence on sugars and salts for seedling growth, affecting the expression and activity of vacuolar invertase.
AT1G21360	up	258.49	0.9203	0.124171	7.41155	1.24828e-13	9.16697e-13	145	204	148	315	377	427	GLTP2	glycolipid transfer protein 2;(source:Araport11)
AT1G21410	up	313.759	0.626095	0.111388	5.62082	1.9005e-08	8.94138e-08	221	288	180	388	413	454	SKP2A	AtSKP2;1 is a homolog of human SKP2, the human F-box protein that recruits E2F1. Contains an F-box motif at the N-terminal region and a C-terminal Leu-rich repeat domain. Forms part of an E3-ubiquitin-ligase SCF (Skp1, cullin, F-box) complex and recruits phosphorylated AtE2Fc, a transcriptional factor that might play a role in cell division and during the transition from skotomorphogenesis to pho…
AT1G21440	down	451.154	-0.893934	0.0917308	-9.74519	1.93425e-22	2.35498e-21	510	685	445	278	396	375	no symbol available	Phosphoenolpyruvate carboxylase family protein;(source:Araport11)
AT1G21500	up	181.048	1.27173	0.145366	8.74846	2.16293e-18	2.13737e-17	97	117	81	241	292	314	no symbol available	hypothetical protein;(source:Araport11)
AT1G21520	up	87.809	1.26178	0.208746	6.04456	1.49816e-09	7.86897e-09	41	56	46	118	140	151	no symbol available	hypothetical protein;(source:Araport11)
AT1G21540	up	16.6127	1.58927	0.500278	3.17678	0.00148917	0.00370031	5	15	4	25	27	31	AAE9	Isobutyl-CoA synthetase involved in iso-branched wax biosynthesis.
AT1G21680	up	1264.18	0.997826	0.0615121	16.2216	3.54625e-59	1.45272e-57	718	1024	621	1657	1953	1958	no symbol available	DPP6 N-terminal domain-like protein;(source:Araport11)
AT1G21740	down	636.884	-0.639302	0.0842708	-7.58628	3.29215e-14	2.50961e-13	655	935	582	516	606	521	no symbol available	DUF630 family protein, putative (DUF630 and DUF632);(source:Araport11)
AT1G21750	down	7267.41	-0.760704	0.0334455	-22.7446	1.62447e-114	1.99639e-112	8200	10639	6721	5216	6368	6255	PDIL1-1, ATPDI5, PDI5, ATPDIL1-1	Encodes a protein disulfide isomerase-like (PDIL) protein, a member of a multigene family within the thioredoxin (TRX) superfamily; isoform contains non-consensus GA donor splice site at intron 9. Transcript levels for this gene are up-regulated in response to three different chemical inducers of ER stress (dithiothreitol, beta-mercaptoethanol, and tunicamycin). Neither AtIRE1-2 nor AtbZIP60 appe…
AT1G21890	up	10.2142	3.15081	0.787416	4.00145	6.2955e-05	0.000195255	0	5	1	15	27	20	UMAMIT19	nodulin MtN21-like transporter family protein
AT1G21920	up	3036.5	0.646303	0.0415645	15.5494	1.60584e-54	5.73359e-53	2203	2637	1755	3498	4508	4263	MRF1	MRF1 is related to SET7/9 proteins but contains an atypical SET domain. It is expressed in phloem and mutants have a weak late flowering phenotype. Phosphatidylinositol 4-phosphate 5-kinase (PIP5K) enzyme family member.
AT1G22260	down	27.2881	-0.88481	0.359011	-2.46458	0.0137175	0.0278253	35	43	22	16	23	25	AtZYP1a, ZYP1, ZYP1a	One of two nearly identical proteins (ZYP1b) identified by similarity to transverse filament (TF) proteins. These proteins are involved in chromosome synapsis during meiosis I and localize to the synaptonemal complex (SC). ZYP1 recruits PCH2/TRIP3 to the SC, leading to ASY1 removal.Single mutants have reduced fertility and double mutants (induced by RNAi) have severely reduced fertility.
AT1G22370	up	56.6092	0.949903	0.258567	3.67372	0.000239042	0.000678307	30	44	33	84	85	75	AtUGT85A5, UGT85A5	UDP-glucosyl transferase 85A5;(source:Araport11)
AT1G22460	down	175.877	-0.668012	0.14864	-4.49416	6.98466e-06	2.46575e-05	179	278	153	119	179	155	no symbol available	O-fucosyltransferase family protein;(source:Araport11)
AT1G22500	up	1142.85	0.705467	0.0637016	11.0746	1.66689e-28	2.6334e-27	753	988	678	1364	1583	1734	AtATL15, ATL15	Gene encodes a putative C3HC4-type RING zinc finger factor. it is induced in response to light and ascorbate stimulus.
AT1G22520	down	916.475	-0.620694	0.0701764	-8.84477	9.17197e-19	9.30754e-18	1069	1202	816	707	823	855	no symbol available	MICOS complex subunit Mic10-like protein (DUF543);(source:Araport11)
AT1G22690	up	52.1578	2.18321	0.312717	6.98141	2.92242e-12	1.93069e-11	13	15	23	89	86	104	GASA9	Gibberellin-regulated family protein;(source:Araport11)
AT1G22710	up	769.15	0.863101	0.0707025	12.2075	2.83449e-34	5.59951e-33	503	602	413	950	1175	1157	SUC2, SUT1, ATSUC2	Encodes for a high-affinity transporter essential for phloem loading and long-distance transport. A major sucrose transporter, AtSUC2 can also transport a wide range of physiological and synthetic glucose conjugates with both &#945;- or &#946;-linkage.
AT1G22780	down	5313.46	-0.657404	0.0364454	-18.038	9.79682e-73	5.22591e-71	5757	7077	5192	4009	4920	4690	RPS18A, PFL, PFL1	S18 ribosomal protein involved in the binding of f-Met tRNA during initiation of mRNA translation. Expression restricted to meristems. Mutant phenotype-pointed first leaves,reduced fresh weight, growth retardation.
AT1G22810	down	68.5484	-1.26853	0.262517	-4.83218	1.35044e-06	5.20428e-06	114	79	71	43	53	36	AtERF019, ERF019	encodes a member of the DREB subfamily A-5 of ERF/AP2 transcription factor family. The protein contains one AP2 domain. There are 16 members in this subfamily including RAP2.1, RAP2.9 and RAP2.10. Overexpression leands to delayed senescence and delayed flowering. Negatively regulates plant resistance to P. parasitica by suppressing PAMP-triggered immunity.
AT1G22885	up	244.525	0.886096	0.121899	7.26908	3.6194e-13	2.55263e-12	151	195	132	317	373	357	PROSCOOP13	transmembrane protein;(source:Araport11)
AT1G22900	up	8.99472	2.89585	0.802489	3.60859	0.000307866	0.000860107	2	3	1	17	11	24	no symbol available	Disease resistance-responsive (dirigent-like protein) family protein;(source:Araport11)
AT1G22980	down	87.5251	-1.09354	0.200645	-5.45013	5.03326e-08	2.26869e-07	108	130	93	51	70	64	no symbol available	Grap2/cyclin-D-interacting protein;(source:Araport11)
AT1G22985	up	96.0876	0.905841	0.193436	4.68289	2.82863e-06	1.04954e-05	63	69	53	124	150	139	CRF7	encodes a member of the ERF (ethylene response factor) subfamily B-5 of ERF/AP2 transcription factor family. The protein contains one AP2 domain. There are 7 members in this subfamily.
AT1G22990	up	105.156	1.03191	0.192767	5.35313	8.64444e-08	3.79864e-07	56	82	55	120	161	189	AtHMP04, HIPP22	Heavy metal transport/detoxification superfamily protein;(source:Araport11)
AT1G23050	up	184.976	0.800874	0.143477	5.5819	2.37901e-08	1.10941e-07	133	137	103	240	266	267	no symbol available	hydroxyproline-rich glycoprotein family protein;(source:Araport11)
AT1G23090	up	114.631	0.67925	0.176458	3.84936	0.000118427	0.000353075	82	95	68	122	174	173	AST91, SULTR3;3	Encodes AST91 mRNA for sulfate transporter.
AT1G23100	down	301.261	-1.01163	0.115594	-8.75155	2.10444e-18	2.08234e-17	362	416	332	203	217	237	no symbol available	GroES-like family protein;(source:Araport11)
AT1G23130	up	396.588	1.68555	0.103361	16.3074	8.74997e-60	3.61774e-58	172	213	139	605	702	689	no symbol available	Polyketide cyclase/dehydrase and lipid transport superfamily protein;(source:Araport11)
AT1G23140	up	127.076	0.690777	0.166767	4.14217	3.44036e-05	0.000110733	89	102	78	156	182	179	CAR8	Expression is upregulated in the shoot of cax1/cax3 mutant.
AT1G23160	down	125.342	-0.847901	0.185952	-4.55979	5.12047e-06	1.84184e-05	150	174	123	95	126	74	GH3.7	Acyl acid amido synthetase involved in conjugation of an amino acid to a plant hormone, a reaction that regulates free hormone concentration and downstream responses. Can also conjugate chorismate, a precursor of aromatic amino acids and salicylic acid, to cysteine and glutamate, respectively.
AT1G23170	down	421.31	-0.726436	0.0963484	-7.53968	4.7114e-14	3.56464e-13	451	595	414	333	374	338	no symbol available	Involved in cell wall modifications resulting in resistance to the biotroph Hpa.
AT1G23290	down	8403.41	-0.715204	0.0882175	-8.10728	5.17673e-16	4.44943e-15	9464	10472	8753	6209	7499	7302	RPL27AB, RPL27A	Encodes a ribosomal protein L27A, a constituent of the large subunit of the ribosomal complex. Regulated by TCP20. The mRNA is cell-to-cell mobile.
AT1G23310	up	6373.11	0.826896	0.0357065	23.1581	1.20365e-118	1.62267e-116	3922	5181	3671	7996	9612	9302	GGT1, AOAT1, GGAT1	Identified by cloning the gene that corresponded to a purified protein having glyoxylate aminotransferase activity. Localized to the peroxisome and thought to be involved in photorespiration/ metabolic salvage pathway.
AT1G23390	up	1739.25	0.627939	0.0522659	12.0143	2.98809e-33	5.6761e-32	1229	1467	1091	2038	2441	2494	KFB	A kelch domain-containing F-box protein. Its N terminus contains a typical F-box motif but its C-terminal domain only consists of one predicted kelch motif. Predicted to be stu Interacts with chalcone synthase CHS to mediate CHS ubiquitination and degradation.
AT1G23410	down	897.692	-0.72371	0.066535	-10.8771	1.48162e-27	2.2729e-26	1033	1238	841	644	842	755	RPS27aA	cytosolic ribosomal protein gene, part of eS31 family
AT1G23440	up	2299.21	0.685643	0.0464376	14.7648	2.46973e-49	7.84809e-48	1639	1900	1355	2685	3453	3243	no symbol available	Peptidase C15, pyroglutamyl peptidase I-like protein;(source:Araport11)
AT1G23540	up	26.1474	1.25751	0.388712	3.23508	0.00121607	0.00307425	19	11	12	37	44	40	IGI1, PERK12, AtPERK12	Encodes a member of the PERK family of putative receptor kinases. Overexpression leads to morphological defects and reduced fertility and increased expression of MAX genes.
AT1G23720	up	1539.63	0.603902	0.0591662	10.2069	1.84716e-24	2.43702e-23	1079.13	1496.08	858	1812	2244.15	2089.57	EXT15	Proline-rich extensin-like family protein;(source:Araport11)
AT1G23730	up	24.5106	1.51846	0.41424	3.66565	0.000246709	0.000698637	9	13	13	24	47	51	ATBCA3, BCA3	beta carbonic anhydrase 3;(source:Araport11)
AT1G23750	down	660.187	-0.614126	0.0764967	-8.02813	9.89692e-16	8.30117e-15	695	886	638	467	637	626	no symbol available	Nucleic acid-binding, OB-fold-like protein;(source:Araport11)
AT1G23790	down	88.8754	-0.6626	0.19837	-3.34022	0.000837108	0.00217658	99	115	87	73	76	77	MACET4, CORD4	dicer-like protein (DUF936);(source:Araport11)
AT1G23800	up	962.522	0.634938	0.065509	9.69237	3.24888e-22	3.92335e-21	691	796	601	1125	1385	1357	ALDH2B7, ALDH2B	Encodes a mitochondrial aldehyde dehydrogenase; nuclear gene for mitochondrial product.
AT1G23935	down	51.9724	-1.20231	0.27371	-4.39265	1.11975e-05	3.84615e-05	80	75	47	25	42	38	no symbol available	apoptosis inhibitory protein;(source:Araport11)
AT1G23940	down	109.108	-0.780178	0.178902	-4.36093	1.29509e-05	4.40623e-05	129	145	108	72	99	95	0	0
AT1G24090	down	122.733	-1.17462	0.197933	-5.93441	2.9491e-09	1.50596e-08	145	196	133	78	114	57	RNH1C	RNase H family protein;(source:Araport11)
AT1G24260	up	9.90296	4.09821	0.976648	4.1962	2.71432e-05	8.84132e-05	3	0	0	21	19	21	AGL9, SEP3	Member of the MADs box transcription factor family. SEP3 is redundant with SEP1 and 2. Flowers of SEP1/2/3 triple mutants show a conversion of petals and stamens to sepals.SEP3 forms heterotetrameric complexes with other MADS box family members and binds to the CArG box motif.
AT1G24420	down	68.8147	-0.632943	0.23941	-2.64376	0.00819912	0.0175755	62	91	78	41	78	61	no symbol available	HXXXD-type acyl-transferase family protein;(source:Araport11)
AT1G24575	up	75.6431	0.850337	0.217943	3.90165	9.55384e-05	0.000288742	49	60	41	101	105	114	no symbol available	DEAD-box ATP-dependent RNA helicase-like protein;(source:Araport11)
AT1G24793	down	960.086	-1.16905	0.196907	-5.93707	2.90164e-09	1.48309e-08	1097.91	1478.65	1105.94	559.47	550.63	840.99	LpxC1, AtLpxC1	UDP-3-O-acyl N-acetylglycosamine deacetylase family protein;(source:Araport11)
AT1G24996	up	90.8023	0.597164	0.198679	3.00566	0.00265001	0.00625762	57.85	91.49	54.2	103.3	141.68	117.88	no symbol available	hypothetical protein;(source:Araport11)
AT1G25054	up	1928.26	0.822214	0.0553469	14.8556	6.39585e-50	2.05591e-48	1311.96	1503.62	1052.8	2414.89	3060.28	2662.5	LpxC3, AtLpxC3	UDP-3-O-acyl N-acetylglycosamine deacetylase family protein;(source:Araport11)
AT1G25141	up	42.4578	0.893798	0.291267	3.06866	0.00215022	0.00517299	29	34	20	56	58	68	no symbol available	F-box associated ubiquitination effector family protein;(source:Araport11)
AT1G25210	up	52.6326	0.767954	0.327573	2.34438	0.019059	0.0373128	35.19	32.12	37.51	90.87	81.62	39.91	AtLpxC5, LpxC5	UDP-3-O-acyl N-acetylglycosamine deacetylase family protein;(source:Araport11)
AT1G25250	down	43.6587	-0.753208	0.290914	-2.58911	0.00962249	0.0202749	41	76	39	26	45	38	IDD16, AtIDD16	Encodes a transcription factor that, together with IDD14 and IDD15, regulates auxin biosynthesis and transport and thus aerial organ morphogenesis and gravitropic responses . IDD16 also binds to the SPCH promoter and regulates stomata initiation.
AT1G25275	up	1855.35	0.758253	0.0514097	14.7492	3.11226e-49	9.87578e-48	1206	1501	1117	2160	2766	2794	no symbol available	Thionin-like gene involved in resistance against the beet cyst nematode (Heterodera schachtii).
AT1G25360	down	110.663	-0.94452	0.1943	-4.86115	1.16708e-06	4.53303e-06	116	190	106	59	86	108	OTP90	DYW-type pentatricopeptide repeat protein involved in C to U editing in mitochondria and chloroplasts.
AT1G25440	up	257.209	1.03837	0.124231	8.35837	6.35933e-17	5.79267e-16	136	207	129	314	446	390	COL16, BBX15	B-box type zinc finger protein with CCT domain-containing protein;(source:Araport11)
AT1G25510	down	232.333	-0.768955	0.126703	-6.06895	1.28748e-09	6.81389e-09	233	348	236	167	197	204	no symbol available	Eukaryotic aspartyl protease family protein;(source:Araport11)
AT1G25530	up	634.742	0.656336	0.0775462	8.4638	2.58797e-17	2.40162e-16	429	584	365	754	941	875	no symbol available	Transmembrane amino acid transporter family protein;(source:Araport11)
AT1G26210	up	86.5885	0.897733	0.234725	3.82461	0.000130977	0.000387375	71	65	33	134	128	106	ATSOFL1, SOFL1	AtSOFL1 acts redundantly with AtSOFL2 as positive regulator of cytokinin levels.
AT1G26250	up	553.913	1.03511	0.0871278	11.8804	1.49671e-32	2.76518e-31	296	400	311	698	883	881	EXT18	Proline-rich extensin-like family protein;(source:Araport11)
AT1G26290	down	14.4637	-1.38873	0.533046	-2.60528	0.00917985	0.0194343	18	13	24	8	8	10	no symbol available	hypothetical protein;(source:Araport11)
AT1G26330	down	124.716	-0.635138	0.194661	-3.26279	0.00110319	0.00281094	99	197	129	113	109	98	no symbol available	DNA binding protein;(source:Araport11)
AT1G26360	up	48.1198	1.56371	0.292481	5.34636	8.97405e-08	3.93415e-07	21	29	18	67	72	99	ATMES13, MES13	Encodes a protein predicted to act as a carboxylesterase. It has similarity to the SABP2 methyl salicylate esterase from tobacco but no enzymatic activity has been identified for this protein.
AT1G26380	up	306.003	0.791555	0.11776	6.72174	1.79567e-11	1.11323e-10	202	260	165	322	518	455	FOX1, FOX, AtBBE3	Functions in the biosynthesis of 4-hydroxy indole-3-carbonyl nitrile (4-OH-ICN), a cyanogenic phytoalexin in Arabidopsis. FOX1 acts as a dehydrogenase on indole cyanohydrin to form indole carbonyl nitrile.
AT1G26390	up	193.838	1.56959	0.145974	10.7525	5.76646e-27	8.60867e-26	80	109	82	297	333	324	AtBBE4	FAD-binding Berberine family protein;(source:Araport11)
AT1G26410	up	17.9368	1.69306	0.484099	3.49734	0.000469915	0.00127878	11	10	3	22	37	33	AtBBE6	FAD-binding Berberine family protein;(source:Araport11)
AT1G26420	up	74.7159	1.36385	0.228914	5.95792	2.55473e-09	1.3115e-08	31	47	38	95	130	132	AtBBE7	FAD-binding Berberine family protein;(source:Araport11)
AT1G26460	down	1323.41	-0.596667	0.0648585	-9.19953	3.59519e-20	3.92594e-19	1385	1980	1121	1035	1251	1200	no symbol available	Tetratricopeptide repeat (TPR)-like superfamily protein;(source:Araport11)
AT1G26740	down	539.877	-0.624662	0.0892974	-6.9953	2.64693e-12	1.7539e-11	580	708	527	400	561	445	no symbol available	Ribosomal L32p protein family;(source:Araport11)
AT1G26750	down	752.872	-0.743633	0.0723942	-10.272	9.42393e-25	1.256e-23	869	1023	724	561	648	648	no symbol available	hypothetical protein;(source:Araport11)
AT1G26760	down	127.016	-0.737136	0.167437	-4.40248	1.07021e-05	3.68739e-05	142	180	121	81	128	108	SDG35, ATXR1	SET domain protein 35;(source:Araport11)
AT1G26770	down	187.509	-1.07551	0.139405	-7.71501	1.20969e-14	9.48814e-14	221	279	205	119	134	145	ATHEXP ALPHA 1.1, ATEXPA10, AT-EXP10, EXPA10, ATEXP10, EXP10	Encodes an expansin. Naming convention from the Expansin Working Group (Kende et al, Plant Mol Bio). Involved in the formation of nematode-induced syncytia in roots of Arabidopsis thaliana.
AT1G26820	up	115.12	0.745303	0.181332	4.11016	3.95383e-05	0.00012608	70	88	79	126	182	170	RNS3	Encodes ribonuclease RNS3.
AT1G26840	down	280.145	-0.967807	0.122319	-7.91217	2.52949e-15	2.07013e-14	364	427	249	165	247	219	ORC6, ATORC6	Origin Recognition Complex subunit 6. Involved in the initiation of DNA replication. Regulated transcriptionally during cell cycle, peaking at G1/S-phase. Target of E2F/DF family of transcription factors. It acts downstream of BRP4, and is, at least in part, involved in the BRP4-mediated mitotic cell-cycle progression.
AT1G26880	down	4676.92	-0.627313	0.0379953	-16.5103	3.09572e-61	1.33194e-59	5092	6228	4439	3660	4267	4197	no symbol available	Ribosomal protein L34e superfamily protein;(source:Araport11)
AT1G26910	down	804.356	-0.651783	0.0759841	-8.57788	9.66368e-18	9.19021e-17	951	1053	726	602	701	764	RPL10B	Ribosomal protein L16p/L10e family protein;(source:Araport11)
AT1G27290	up	1414	0.781805	0.0590535	13.2389	5.22782e-40	1.25581e-38	1001	1095	788	1696	2111	2105	no symbol available	transmembrane protein;(source:Araport11)
AT1G27320	up	2706.51	0.606397	0.0406249	14.9267	2.20773e-50	7.12754e-49	1909	2442	1631	3074	3941	3804	AHK3, HK3	Encodes a histidine kinases, a cytokinin receptor that controls cytokinin-mediated leaf longevity through a specific phosphorylation of the response regulator, ARR2. The mRNA is cell-to-cell mobile.
AT1G27390	down	1415.2	-0.592949	0.0639203	-9.27637	1.75343e-20	1.94336e-19	1567	1762	1369	1102	1254	1365	TOM20-2	Form of TOM20, which is a component of the TOM complex, involved in transport of nuclear-encoded mitochondrial proteins
AT1G27400	down	6536.55	-0.628987	0.0319873	-19.6636	4.42078e-86	3.05391e-84	6948	8856	6258	4940	6043	5985	no symbol available	Ribosomal protein L22p/L17e family protein;(source:Araport11)
AT1G27420	up	96.7767	0.82694	0.194122	4.2599	2.04514e-05	6.76965e-05	56	80	58	121	158	130	no symbol available	Galactose oxidase/kelch repeat superfamily protein;(source:Araport11)
AT1G27435	down	1374.88	-0.741019	0.0662448	-11.1861	4.77109e-29	7.69044e-28	1592	1741	1404	1031	1215	1145	no symbol available	hypothetical protein;(source:Araport11)
AT1G27450	down	4918.21	-0.664768	0.0355374	-18.7061	4.41119e-78	2.59584e-76	5484	6575	4682	3665	4481	4427	APT1, ATAPT1	Adenosine phosphoribosyl transferase(E.C:2.4.2.7), involved in the one-step salvage of adenine to AMP.
AT1G27480	up	86.585	0.695217	0.202058	3.44067	0.000580272	0.00155065	58	75	51	109	132	112	no symbol available	alpha/beta-Hydrolases superfamily protein;(source:Araport11)
AT1G27620	up	189.716	0.707307	0.136023	5.19992	1.99375e-07	8.3883e-07	124	163	114	225	277	276	no symbol available	HXXXD-type acyl-transferase family protein;(source:Araport11)
AT1G27670	up	261.399	0.6385	0.117272	5.44461	5.19195e-08	2.33501e-07	193	221	154	310	369	372	no symbol available	transmembrane protein;(source:Araport11)
AT1G27695	up	63.9744	0.924843	0.240921	3.83878	0.000123648	0.000367311	33	49	40	88	94	93	TGD5, GLES1	TGD5 encodes a small glycine rich protein that is localized to the chloroplast envelope and is a component of the ER to plastid lipid trafficking pathway. TGD5 interacts with other components of this pathway including TGD1, TGD2, TGD3, and TGD4.
AT1G27770	down	3408.15	-0.740762	0.0372098	-19.9077	3.4871e-88	2.51841e-86	3754	4855	3275	2405	3057	2986	ACA1, PEA1	Encodes a chloroplast envelope Ca2+-ATPase with an N-terminal autoinhibitor.
AT1G27880	down	194.982	-0.703886	0.142663	-4.9339	8.06046e-07	3.1858e-06	198	269	203	133	160	198	no symbol available	DEAD/DEAH box RNA helicase family protein;(source:Araport11)
AT1G28010	up	76.5641	0.779664	0.242081	3.22068	0.00127887	0.00321729	30	84	46	93	113	115	PGP14, ATABCB14, MDR12, ABCB14	Encodes an ATP-binding cassette (ABC) transporter. Expressed in the vascular tissue of primary stem.
AT1G28130	up	1497.13	0.608707	0.0538122	11.3117	1.14852e-29	1.89946e-28	1029	1327	941	1710	2105	2166	VAS2, GH3.17	Encodes an IAA-amido synthase that conjugates Asp and other amino acids to auxin in vitro. Lines carrying insertions in this gene are hypersensitive to auxin.
AT1G28170	down	16.4709	-1.50704	0.492012	-3.06303	0.0021911	0.00525939	24	26	18	4	16	9	SOT7	sulfotransferase 7;(source:Araport11)
AT1G28260	up	484.86	0.86899	0.0874546	9.93647	2.88886e-23	3.64491e-22	295	397	265	587	762	727	no symbol available	Telomerase activating protein Est1;(source:Araport11)
AT1G28330	up	7404.9	0.966905	0.0312528	30.9382	3.66407e-210	2.32867e-207	4441	5553	3936	9158	11759	11525	DRM1, DYL1, AtDRM1	dormancy-associated protein (DRM1)
AT1G28350	down	1401.98	-0.708994	0.0574032	-12.3511	4.80327e-35	9.68667e-34	1573	2056	1247	991	1305	1234	no symbol available	Nucleotidylyl transferase superfamily protein;(source:Araport11)
AT1G28395	down	347.247	-0.713854	0.116445	-6.13041	8.7652e-10	4.70495e-09	364	439	382	245	285	338	no symbol available	hypothetical protein;(source:Araport11)
AT1G28530	down	160.147	-0.687362	0.153551	-4.47645	7.58947e-06	2.66362e-05	177	207	161	135	133	134	ANU10	Encodes a protein that localizes to both chloroplasts and amyloplasts and is required for both chloroplast and mesophyll development.
AT1G29020	up	28.5698	1.94717	0.425202	4.57939	4.66323e-06	1.68692e-05	7	10	15	26	64	63	no symbol available	Calcium-binding EF-hand family protein;(source:Araport11)
AT1G29025	down	480.501	-0.859969	0.0905213	-9.50018	2.09535e-21	2.43389e-20	593	678	453	336	416	376	no symbol available	Calcium-binding EF-hand family protein;(source:Araport11)
AT1G29250	down	1834.27	-0.706463	0.0495605	-14.2546	4.19892e-46	1.213e-44	2080	2487	1751	1318	1628	1664	ALBA1, IRP5	ALBA protein which forms a complex with ALBA2 that binds genic R-loops and safeguards genome stability.
AT1G29270	down	50.5494	-1.7223	0.29774	-5.78458	7.26953e-09	3.55861e-08	57	92	67	19	20	39	no symbol available	transcription factor bHLH35-like protein;(source:Araport11)
AT1G29310	down	1608.12	-0.821452	0.0517955	-15.8595	1.20831e-56	4.65816e-55	1771	2389	1575	1077	1398	1377	Sec. 61-alpha1	SecY protein transport family protein;(source:Araport11)
AT1G29395	up	96.5965	1.43556	0.204962	7.004	2.48753e-12	1.65222e-11	47	57	41	124	156	188	DEG25, COR413-TM1, COR414-TM1, COR413IM1	Integral membrane protein in the inner envelope of chloroplasts. Provide freezing tolerance. Expression is induced by short-term cold-treatment, water deprivation, and abscisic acid treatment. involved in response to salt tolerance
AT1G29400	up	2629.35	0.615495	0.0409513	15.0299	4.67509e-51	1.53835e-49	1866	2322	1592	3031	3817	3678	AML5, ML5	A member of mei2-like gene family, predominantly plant-based family of genes encoding RNA binding proteins with characteristic presence of a highly conserved RNA binding motif first described in the mei2 gene of the fission yeast S. pombe. In silico analyses reveal nine mei2 -like genes in A. thaliana. They were grouped into four distinct clades, based on overall sequence similarity and subfamily…
AT1G29430	up	12.6505	2.55707	0.632943	4.03996	5.34598e-05	0.000167299	2	3	5	21	26	24	SAUR62	SAUR762 expression is induced during pollination and expressed in pollen tubes. SAUR62 likely functions in translation of proteins required for pollen tube development/function.
AT1G29440	up	10.1756	3.08223	0.775449	3.97477	7.04469e-05	0.000217099	3	2	1	15	29.52	16	SAUR63	Small Auxin Up RNA (SAUR) protein; stimulates plasma membrane (PM) H+-ATPase proton pumping activity by inhibiting PM-associated PP2C.D phosphatases, thereby increasing the PM electrochemical potential, acidifying the apoplast, and stimulating cell expansion.
AT1G29450	up	8.3415	3.41301	0.910765	3.74741	0.000178669	0.000517624	3	1	0	12	17	22	SAUR64	SAUR-like auxin-responsive protein family;(source:Araport11)
AT1G29460	up	6.59863	2.61965	0.920648	2.84545	0.00443492	0.0100295	0	2	3	17	12	7	SAUR65	SAUR-like auxin-responsive protein family;(source:Araport11)
AT1G29540	up	18.3409	1.51349	0.473017	3.19965	0.00137596	0.00344206	5	15	7	32	28	29	no symbol available	LOW protein: protein BOBBER-like protein;(source:Araport11)
AT1G29590	down	56.7641	-0.668908	0.251338	-2.66139	0.0077819	0.0167701	75	73	46	42	51	51.79	eIF4E3, EIF4E1C	translation initiation factor;(source:Araport11)
AT1G29600	up	6.50148	2.39649	0.858644	2.79102	0.00525429	0.0117122	1	4	1	8	14	15	no symbol available	Zinc finger C-x8-C-x5-C-x3-H type family protein;(source:Araport11)
AT1G29660	up	126.645	0.913808	0.175803	5.19791	2.01538e-07	8.47291e-07	81	98	66	134	200	218	GGL5	GDSL-motif esterase/acyltransferase/lipase. Enzyme group with broad substrate specificity that may catalyze acyltransfer or hydrolase reactions with lipid and non-lipid substrates.
AT1G29670	up	286.369	0.830369	0.123559	6.72042	1.812e-11	1.12242e-10	213	206	151	381	428	396	GDSL1, GGL6	GDSL-motif esterase/acyltransferase/lipase. Enzyme group with broad substrate specificity that may catalyze acyltransfer or hydrolase reactions with lipid and non-lipid substrates. The mRNA is cell-to-cell mobile.
AT1G29720	up	9.49275	6.56478	1.29595	5.06559	4.07127e-07	1.6556e-06	0	0	0	16	15	32	RKFL1	Encodes one of three RECEPTOR-LIKE KINASE IN FLOWERS 1 (RKF1) paralogues that is required in the stigmatic papillae and the female reproductive tract to promote compatible pollen grain hydration and pollen tube growth.
AT1G29740	down	17.3007	-1.16344	0.454007	-2.5626	0.010389	0.0217275	21	29	17	13	11	11	RKFL3	Encodes one of three RECEPTOR-LIKE KINASE IN FLOWERS 1 (RKF1) paralogues that is required in the stigmatic papillae and the female reproductive tract to promote compatible pollen grain hydration and pollen tube growth.
AT1G29830	down	25.0687	-1.20232	0.381631	-3.15048	0.00163005	0.00402028	32	44	23	11	22	18	no symbol available	Magnesium transporter CorA-like family protein;(source:Araport11)
AT1G29910	up	5678.31	1.34038	0.0346527	38.6803	0	0	2973	3511.99	2451	7745.51	9770.23	9415.51	CAB3, LHCB1.2, AB180	member of Chlorophyll a/b-binding protein family
AT1G29920	up	4827.3	1.52443	0.0368596	41.3577	0	0	2113.1	2864.3	1961	6855.21	8472.56	8364.81	AB165, CAB2, LHCB1.1	Encodes lhcb1.1 a component of the LHCIIb light harvesting complex associated with photosystem II.
AT1G29930	up	33462.9	1.22403	0.0292005	41.9181	0	0	17057.9	23396.7	15543	44266.3	55450.2	55397.7	LHCB1.3, AB140, CAB140, CAB1	Subunit of light-harvesting complex II (LHCII),which absorbs light and transfers energy to the photosynthetic reaction center. The mRNA is cell-to-cell mobile.
AT1G29980	down	579.866	-0.827011	0.0812782	-10.1751	2.56213e-24	3.36435e-23	641	814	601	406	483	491	no symbol available	choice-of-anchor C domain protein, putative (Protein of unknown function, DUF642);(source:Araport11)
AT1G30135	down	81.4568	-1.24384	0.224568	-5.53883	3.045e-08	1.40496e-07	120	123	76	52	45	62	JAZ8, TIFY5A	jasmonate-zim-domain protein 8;(source:Araport11)
AT1G30260	up	76.2555	1.14584	0.221797	5.16616	2.38953e-07	9.96488e-07	43	48	40	102	115	129	no symbol available	galactosyltransferase family protein;(source:Araport11)
AT1G30370	down	567.624	-0.969046	0.0820402	-11.8119	3.39009e-32	6.19631e-31	653	880	566	385	451	432	DLAH	Encodes a mitochondria-localized class III phospholipase A1 that plays a role in seed viability.
AT1G30380	up	2732.84	0.716394	0.0857199	8.35738	6.41291e-17	5.83669e-16	1809	2115	1764	3231	4072	3934	PSAK	Encodes subunit K of photosystem I reaction center. The mRNA is cell-to-cell mobile.
AT1G30550	down	354.924	-0.73984	0.103021	-7.18145	6.89755e-13	4.75455e-12	384	482	363	265	297	314	no symbol available	S-adenosyl-L-methionine-dependent methyltransferase superfamily protein;(source:Araport11)
AT1G30640	up	450.265	0.806372	0.0928777	8.68209	3.88575e-18	3.78601e-17	312	369	233	557	702	636	NDR7	Ubiquitously expressed protein kinase.
AT1G30650	up	981.483	0.60131	0.0661006	9.09689	9.29578e-20	9.9459e-19	638	910	626	1103	1417	1399	AR411, WRKY14, ATWRKY14	Encodes a member of the WRKY Transcription Factor family, Group II-e. It plays critical roles in the repression of plant thermomorphogenesis. WRKY14 represses expression of PIF4 at the transcriptional level, as well as the transactivation activity of the PIF4-TCP5 complex at the protein level, by interacting with TCP5 during plant thermomorphogenesis.
AT1G30760	up	1301.59	0.620012	0.0586704	10.5677	4.20659e-26	6.03687e-25	941	1183	744	1455	1976	1802	AtBBE-like 13	Encodes a BBE-like enzyme that acts in monolignol metabolism by catalyzing the oxidation of aromatic allylic alcohols, such as coumaryl-, sinapyl-, and coniferyl alcohol, to the corresponding aldehydes. The mRNA is cell-to-cell mobile.
AT1G30870	up	797.328	0.82709	0.0731896	11.3007	1.30238e-29	2.14435e-28	519	619	456	981	1150	1236	PER7	Peroxidase superfamily protein;(source:Araport11)
AT1G30960	down	236.912	-0.677804	0.13354	-5.07567	3.86128e-07	1.57337e-06	230	349	234	202	192	204	Era-2, ERG2, AtERG2	Ortholog of ERA (E. coli RAS-like protein)-related GTPase (ERG). Mitochondrial protein that associates with 18sRNA. Heterozygous mutants segregate for embryo lethality inherited as a sporphytic maternal effect. Increased ROS in the mutant ovule suggests a heritable mitochondrial defect results in lethality.
AT1G31050	up	524.66	1.01447	0.0890229	11.3956	4.39716e-30	7.37635e-29	320	357	283	690	806	817	PFA1	Together with PFA2 and PFA3 governs the competence of pericycle cells to initiate lateral root primordium formation.
AT1G31120	up	2075.1	0.795866	0.0474324	16.779	3.47921e-63	1.57942e-61	1329	1757	1147	2524	3055	3131	KUP10	potassium transporter
AT1G31170	up	273.984	0.701363	0.116338	6.02869	1.65297e-09	8.64939e-09	184	253	148	329	389	405	SRX, ATSRX	encodes a cysteine-sulfinic acid reductase (sulfiredoxin - EC 1.8.98.2) capable of reducing overoxidized plastidic 2-Cys-Prx involved in peroxide detoxification and response to oxidative stress
AT1G31180	down	1392.23	-0.716463	0.0532961	-13.4431	3.38154e-41	8.39498e-40	1547	1987	1297	1005	1265	1217	ATIMD3, IMDH3, IMD3, IPMDH1	The AtIMD3 is one out of 3 genes encoding the enzyme 3-isopropylmalate dehydrogenase involved in leucine biosynthesis in Arabidopsis. Its subcellular location has been targeted to plastids.
AT1G31330	up	3302.85	1.16505	0.0418666	27.8276	2.01005e-170	7.84413e-168	1849	2264	1554	4474	5253	5354	PSAF	Encodes subunit F of photosystem I.
AT1G31580	up	121.627	1.29469	0.182296	7.10214	1.22839e-12	8.35609e-12	49	84	63	163	216	193	ECS1, CXC750	Encodes cell wall protein. ECS1 is not a Xcc750 resistance gene, but the genetic data indicate that ECS1 is linked to a locus influencing resistance to Xcc750. The mRNA is cell-to-cell mobile.
AT1G31750	up	32.1689	0.827675	0.352526	2.34784	0.0188826	0.0370066	17	22	24	50	37	46	GPRP1	proline-rich family protein;(source:Araport11)
AT1G31817	down	994.104	-0.703901	0.0646943	-10.8804	1.42888e-27	2.19503e-26	1050	1432	955	720	865	917	NFD3	Ribosomal L18p/L5e family protein;(source:Araport11)
AT1G31835	down	70.6863	-0.827745	0.233339	-3.54739	0.000389063	0.00107121	92	83	73	43	71	55	no symbol available	hypothetical protein;(source:Araport11)
AT1G31885	up	61.9137	1.16788	0.24642	4.73939	2.14362e-06	8.08593e-06	41	39	26	79	106	99	NIP3;1	NOD26-like intrinsic protein 3;(source:Araport11)
AT1G32060	up	1701.63	0.849835	0.0556895	15.2603	1.40698e-52	4.78547e-51	1016	1483	906	2033	2670	2558	PRK	Phosphoribulokinase is an essential enzyme of the Calvin-Benson-Bassham (CBB) cycle (photosynthetic carbon fixation). It catalyzes the ATP-dependent conversion of ribulose-5-phosphate (Ru5P) to ribulose-1,5-bisphosphate.
AT1G32080	up	478.967	0.632231	0.0908621	6.95813	3.44817e-12	2.26123e-11	301	436	309	547	719	662	AtLrgB, LrgB, PLGG, PLGG1	Encodes a plant LrgAB/CidAB protein localized to the chloroplast envelope that is involved in chloroplast development, carbon partitioning, ABA/drought response, and leaf senescence. The gene may have evolved from gene fusion of bacterial lrgA and lrgB.
AT1G32190	down	750.585	-0.659764	0.0734575	-8.98158	2.66917e-19	2.79009e-18	844	1018	694	590	652	676	no symbol available	alpha/beta-Hydrolases superfamily protein;(source:Araport11)
AT1G32450	up	32944.7	1.30063	0.024347	53.4204	0	0	16576	22042	14489	44533	56447	54119	NRT1.5, AtNPF7.3, NPF7.3	Transmembrane nitrate transporter. Involved in xylem transport of nitrate from root to shoot. Induced in response to high and low concentrations of nitrate. Not involved in nitrate uptake. Expressed in root pericycle cells under the control of MYB59. Also functions as a proton-coupled H+/K+ antiporter for K+ loading into the xylem.
AT1G32700	up	1643.04	0.912158	0.0519404	17.5616	4.845e-69	2.40027e-67	1050	1285	844	2010	2547	2550	no symbol available	PLATZ transcription factor family protein;(source:Araport11)
AT1G32940	up	415.677	0.859516	0.0945236	9.09314	9.62155e-20	1.02796e-18	254	351	221	505	641	630	AtSBT3.5, SBT3.5	Subtilase family protein;(source:Araport11)
AT1G32950	up	64.465	0.871262	0.24563	3.54705	0.000389568	0.00107247	42	54	32	61	110	109	no symbol available	Subtilase family protein;(source:Araport11)
AT1G32960	down	43.6659	-0.813729	0.290974	-2.79657	0.00516479	0.011537	49	58	47	21	43	42	ATSBT3.3, SBT3.3	Subtilase family protein;(source:Araport11)
AT1G33030	up	30.5949	1.18158	0.352589	3.35116	0.000804727	0.0020963	18	25	10	46	46	48	no symbol available	O-methyltransferase family protein;(source:Araport11)
AT1G33055	up	248.047	0.587011	0.122822	4.77935	1.75862e-06	6.68925e-06	185	235	136	277	380	332	HUP32	hypothetical protein;(source:Araport11)
AT1G33260	up	193.439	0.669262	0.138303	4.8391	1.30427e-06	5.03421e-06	137	169	110	248	281	253	no symbol available	Protein kinase superfamily protein;(source:Araport11)
AT1G33440	up	68.2066	0.863842	0.236584	3.65132	0.000260899	0.000736478	54	43	36	86	104	100	AtNPF4.4, NRT1.13, NPF4.4	Major facilitator superfamily protein;(source:Araport11)
AT1G33500	down	27.0968	-1.0584	0.414606	-2.55277	0.0106869	0.022273	35	39	27	30	17	9	no symbol available	tropomyosin;(source:Araport11)
AT1G33540	down	82.6359	-0.588084	0.210795	-2.78984	0.00527342	0.0117493	89	93	89	65	78	74	scpl18	serine carboxypeptidase-like 18;(source:Araport11)
AT1G33560	down	588.417	-0.610438	0.085515	-7.13838	9.44375e-13	6.46359e-12	640	870	490	461	539	541	ADR1	Encodes a NBS-LRR disease resistance protein that possesses N-terminal kinase subdomains. Activation tagged mutant of ADR1 showed elevated levels of SA and reactive oxygen species in addition to number of defense gene transcripts. Exhibits resistance to number of microbial pathogens.
AT1G33610	down	213.61	-0.718279	0.131957	-5.44326	5.23128e-08	2.35127e-07	230	321	195	137	200	201	no symbol available	Leucine-rich repeat (LRR) family protein;(source:Araport11)
AT1G33612	down	38.0966	-0.803871	0.328006	-2.45078	0.0142545	0.028799	52	52	31	30	20	41	PNP-R1	Encodes a receptor for the Plant Natriuretic Peptide (At2g18660, AtPNP-A). The receptor contains a functional guanylyl cyclase catalytic center embedded in the cytosolic kinase domain. This catalytic center can convert GTP into cGMP (and PPi) which enables ligand-specific downstream signalling. It is therefore consistent with the reported cGMP dependence of AtPNP-A effects (see DOI:10.1007/s11103…
AT1G33670	down	21.0403	-1.56794	0.433133	-3.61999	0.000294612	0.000825152	34	38	17	12	10	13	no symbol available	Leucine-rich repeat (LRR) family protein;(source:Araport11)
AT1G33811	up	27.5411	1.92696	0.392493	4.90954	9.12881e-07	3.58702e-06	13	12	7	39	56	50	GGL7	GDSL-motif esterase/acyltransferase/lipase. Enzyme group with broad substrate specificity that may catalyze acyltransfer or hydrolase reactions with lipid and non-lipid substrates.
AT1G33813	up	8.76436	1.64331	0.6685	2.4582	0.0139636	0.0282704	3	6	3	13	15	16	0	0
AT1G33960	up	10.9766	2.71764	0.703531	3.86285	0.00011207	0.000335563	4	2	2	14	31	19	IAN8, AIG1	Identified as a gene that is induced by avirulence gene avrRpt2 and RPS2 after infection with Pseudomonas syringae pv maculicola strain ES4326 carrying avrRpt2
AT1G33970	up	907.171	0.871509	0.0693467	12.5674	3.18989e-36	6.69395e-35	573	705	504	1071	1367	1449	IAN9	IAN9 is a member of a small family of proteins. It's expression is repressed upon pathogen infection and loss of function mutants show increased resistance to bacterial pathogens.
AT1G34010	down	618.798	-0.590666	0.0784115	-7.53291	4.96227e-14	3.74935e-13	644	848	580	463	627	546	no symbol available	hypothetical protein;(source:Araport11)
AT1G34030	down	4431.43	-0.657815	0.0359801	-18.2827	1.13577e-74	6.34776e-73	4771	5983	4303	3308	4084	3971	no symbol available	Ribosomal protein S13/S18 family;(source:Araport11)
AT1G34050	up	10.7894	1.75081	0.660773	2.64964	0.0080577	0.0173024	9	5	0	18	23	14	no symbol available	Ankyrin repeat family protein;(source:Araport11)
AT1G34060	up	91.1799	0.839731	0.222154	3.77995	0.00015686	0.00045838	46	76	59	136	143	103	TAR4	Pyridoxal phosphate (PLP)-dependent transferases superfamily protein;(source:Araport11)
AT1G34065	down	178.172	-0.752686	0.143699	-5.23792	1.62396e-07	6.90829e-07	204	265	158	128	173	139	SAMC2	S-adenosylmethionine carrier 2;(source:Araport11)
AT1G34130	down	1405.22	-0.63728	0.0551133	-11.5631	6.33767e-31	1.10655e-29	1546	1917	1298	1090	1252	1288	STT3B	Encodes homolog of yeast STT3, a subunit of oligosaccharyltransferase.
AT1G34350	down	444.721	-0.68494	0.100276	-6.83056	8.45832e-12	5.37563e-11	489	553	465	348	377	396	TMEM18	Encodes a putative transmembrane protein that has been localized around the nucleus and is involved in pollen germination and pollen tube growth.
AT1G34355	down	248.78	-0.730427	0.133508	-5.47104	4.47411e-08	2.02941e-07	244	411	224	163	246	215	ATPS1, PS1	Encodes PS1 (Parallel Spindle 1). Mutations in PS1 lead to diploid male spores, diploid pollen grains, and spontaneous triploid plants in the next generation. Female meiosis is not affected in the mutants.
AT1G34430	down	2825.51	-0.675741	0.0443342	-15.242	1.86133e-52	6.3019e-51	3179	3771	2697	1982	2682	2548	EMB3003	2-oxoacid dehydrogenases acyltransferase family protein;(source:Araport11)
AT1G34510	up	172.764	0.829272	0.149914	5.53166	3.17221e-08	1.45941e-07	119	141	87	233	237	257	no symbol available	Class III peroxidase; involved in plant development.
AT1G34760	up	101.133	1.00254	0.196799	5.09421	3.50192e-07	1.43668e-06	56	92	43	120	163	167	RHS5, GRF11, GF14 OMICRON	Encodes a 14-3-3 protein. Binds H+-ATPase in response to blue light.
AT1G35050	up	1.55393	3.94364	1.74594	2.25875	0.023899	0.0456827	0	0	0	4	2	4	0	0
AT1G35186	up	5.95026	2.89109	0.97741	2.95791	0.00309729	0.00721274	2	2	0	14	10	10	0	0
AT1G35190	up	904.29	0.837295	0.0707884	11.8281	2.79255e-32	5.11676e-31	573	739	497	1090	1496	1257	no symbol available	2-oxoglutarate (2OG) and Fe(II)-dependent oxygenase superfamily protein;(source:Araport11)
AT1G35260	up	1152.45	0.631421	0.0591275	10.679	1.27679e-26	1.87961e-25	796	1021	701	1298	1661	1681	MLP165	MLP-like protein 165;(source:Araport11)
AT1G35330	up	87.9548	0.780611	0.210089	3.71562	0.000202703	0.000582249	49	92	43	105	139	126	ATL34	RING/U-box superfamily protein;(source:Araport11)
AT1G35730	up	7.41162	4.2629	1.18908	3.58505	0.000337018	0.000937312	1	0	1	12	27	8	PUM9, APUM9	Encodes a member of the Arabidopsis Pumilio (APUM) proteins containing PUF domain (eight repeats of approximately 36 amino acids each). PUF proteins regulate both mRNA stability and translation through sequence-specific binding to the 3 Prime UTR of target mRNA transcripts.
AT1G35995	down	1.82524	-4.44292	1.73654	-2.55849	0.0105127	0.0219552	7	2	1	0	0	0	0	0
AT1G36280	down	426.31	-0.612463	0.0948389	-6.45793	1.06142e-10	6.1581e-10	428	605	405	335	415	364	no symbol available	L-Aspartase-like family protein;(source:Araport11)
AT1G36950	up	55.247	0.86392	0.26889	3.21291	0.00131396	0.00329995	28	56	27	82	75	77	CTL13	RING/U-box superfamily protein;(source:Araport11)
AT1G37130	up	8364.68	0.586068	0.0295446	19.8367	1.4357e-87	1.02687e-85	5801	7743	5120	9578	12039	11607	B29, ATNR2, NIA2, NIA2-1, NR2, CHL3, NR	Identified as a mutant resistant to chlorate. Encodes nitrate reductase structural gene. Involved in nitrate assimilation. Has nitrate reductase activity. Up-regulated by the fungus P. indica. Binds transcription factor At2g35940. The mRNA is cell-to-cell mobile.
AT1G38131	down	275.705	-0.682534	0.289527	-2.35741	0.0184028	0.0361714	284.51	478.8	210.3	191.96	191.61	316.59	no symbol available	O-fucosyltransferase family protein;(source:Araport11)
AT1G40105	up	19.2186	7.58581	1.23477	6.14352	8.07134e-10	4.34193e-09	0	0	0	29.81	57.97	41.37	0	0
AT1G41830	down	2238.28	-0.728532	0.0458405	-15.8927	7.11375e-57	2.7664e-55	2476	3148	2150	1561	1974	2045	SKS6	SKU5-similar 6;(source:Araport11)
AT1G41835	up	2.40796	4.58622	1.56674	2.92724	0.00341984	0.00789282	0	0	0	4	4	7.78	0	0
AT1G41880	down	6383.79	-0.605141	0.0358124	-16.8975	4.69282e-64	2.16122e-62	7062	8262	6022.85	4855.37	6093.94	5793.47	no symbol available	Ribosomal protein L35Ae family protein;(source:Araport11)
AT1G42470	up	934.821	0.844508	0.0642506	13.144	1.84296e-39	4.35652e-38	608	744	509	1150	1428	1393	AtNPC1 - 1	Patched family protein;(source:Araport11)
AT1G43160	up	807.351	0.676847	0.070895	9.54719	1.33266e-21	1.56183e-20	586	679	463	954	1147	1182	ERF113, RAP2.6	encodes a member of the ERF (ethylene response factor) subfamily B-4 of ERF/AP2 transcription factor family (RAP2.6). The protein contains one AP2 domain. There are 7 members in this subfamily.
AT1G43170	down	25517.2	-0.74653	0.0252541	-29.5607	4.78414e-192	2.26422e-189	28839	36135	24139	18268	23220	21560	emb2207, RP1, ARP1, RPL3A	Encodes a cytoplasmic ribosomal protein. The mRNA is cell-to-cell mobile.
AT1G43790	up	100.641	1.05271	0.207923	5.06296	4.12787e-07	1.67739e-06	39	85	59	135	148	165	TED6	tracheary element differentiation-related 6;(source:Araport11)
AT1G43800	down	746.956	-1.71077	0.0763042	-22.4204	2.48803e-111	2.91283e-109	1001	1352	851	317	424	419	FTM1, AAD6, SAD6, HUP7	&#916;9 stearoyl-ACP desaturase which together with FAB2, AAD1, and AAD5 redundantly participates in oil storage during the maturation phase.
AT1G43886	up	118.326	0.676586	0.179452	3.77029	0.000163055	0.000475112	78	105	71	136	201	146	0	0
AT1G44050	up	51.8097	0.861177	0.262259	3.28369	0.00102456	0.00262441	28	46	29	66	81	74	no symbol available	Cysteine/Histidine-rich C1 domain family protein;(source:Araport11)
AT1G44130	up	23.2184	1.62624	0.426304	3.81475	0.000136321	0.000401844	13	13	6	25	42	51	no symbol available	Eukaryotic aspartyl protease family protein;(source:Araport11)
AT1G44446	up	603.613	0.81716	0.0881127	9.27403	1.79239e-20	1.98457e-19	372	476	364	688	1017	852	CH1, ATCAO, CAO	Encodes chlorophyllide <i>a</i> oxygenase which converts chlorophyllide <i>a</i> to chlorophyllide <i>b</i> by catalyzing two successive hydroxylations at the 7-methyl group of chlorophyllide <i>a</i> . Mutants are deficient in pigments that associate with thylakoid membrane proteins, lacking chlorophyll <i>b</i> and light-harvesting proteins of photosystem II. The protein was shown through cross…
AT1G44770	up	1529.49	0.702828	0.0551559	12.7426	3.42967e-37	7.43564e-36	1085	1266	884	1787	2199	2282	no symbol available	elongation factor;(source:Araport11)
AT1G44800	up	2982.34	1.07766	0.0416678	25.8631	1.73105e-147	4.18539e-145	1767	2135	1438	3778	4933	4697	UMAMIT18, SIAR1	Encodes Siliques Are Red 1 (SIAR1). Functions as a bidirectional amino acid transporter that is crucial for the amino acid homeostasis of siliques. Member of nodulin MtN21-like transporter family.
AT1G44830	down	79.5887	-1.06286	0.218237	-4.8702	1.11486e-06	4.34005e-06	96	130	76	56	67	47	EPI1, ERF014, AtERF014	Encodes a nuclear-localized member of the DREB subfamily A-5 of ERF/AP2 transcription factor family. The protein contains one AP2 domain. There are 15 members in this subfamily including RAP2.1, RAP2.9 and RAP2.10. Overexpression in cultured cells results in an increase in pectin deposition.ERF014 differentially regulates responses to bacterial and fungal pathogens.
AT1G44900	down	734.655	-0.720281	0.0754269	-9.54939	1.30461e-21	1.52977e-20	753	1090	712	546	640	648	ATMCM2, MCM2	Encodes MCM2 (MINICHROMOSOME MAINTENANCE 2), a protein essential to embryo development. Overexpression results in altered root meristem function.
AT1G45145	up	3926.41	0.872219	0.0816975	10.6762	1.31537e-26	1.93512e-25	2532	2823	2284	5073	5892	5775	TRX-h5, ATTRX5, LIV1, ATH5, TRX5	encodes a cytosolic thioredoxin that reduces disulfide bridges of target proteins by the reversible formation of a disulfide bridge between two neighboring Cys residues present in the active site. Thioredoxins have been found to regulate a variety of biological reactions in prokaryotic and eukaryotic cells.
AT1G45207	down	302.782	-0.643385	0.111284	-5.78147	7.40486e-09	3.62247e-08	300	437	294	214	281	289	no symbol available	Remorin family protein;(source:Araport11)
AT1G45248	up	67.4319	0.711117	0.236431	3.00772	0.00263218	0.00622015	53	48	40	70	98	110	no symbol available	Nucleolar histone methyltransferase-related protein;(source:Araport11)
AT1G46264	down	450.58	-0.816891	0.0918738	-8.89146	6.03138e-19	6.17405e-18	494	693	425	302	405	376	AT-HSFB4, HSFB4, SCZ	Encodes SCHIZORIZA, a member of Heat Shock Transcription Factor (Hsf) family. Functions as a nuclear factor regulating asymmetry of stem cell divisions.
AT1G47128	up	13849	0.68563	0.0344797	19.885	5.48481e-88	3.94836e-86	9359	11378	8640	16181	20399	19924	RD21, RD21A	Cysteine proteinase precursor-like protein/ dehydration stress-responsive gene (RD21). Has been shown to have peptide ligase activity and protease activity in vitro. RD21 is involved in immunity to the necrotrophic fungal pathogen Botrytis cinerea.Activity detected in root, leaf, flower and cell culture.
AT1G47210	down	884.89	-0.776918	0.0734452	-10.5782	3.76111e-26	5.40802e-25	999	1215	887	565	769	831	CYCA3;2	Encodes a mitotic A-type cyclin, subtype 3 whose transcripts are highly accumulated at the G1/S phase.
AT1G47271	up	61.8358	0.721232	0.241903	2.98149	0.00286847	0.00673464	35	56	39	82	89	82	no symbol available	Cystathionine beta-synthase (CBS) family protein;(source:Araport11)
AT1G47510	up	86.3773	1.58294	0.220259	7.1867	6.63768e-13	4.58109e-12	36	54	31	142	137	146	5PTASE11, AT5PTASE11	Encodes a phosphatidylinositol polyphosphate 5-phosphatase. It can dephosphorylate PI(4,5)P2, PI(3,5)P2, and PI(3,4,5)P3, but, it is not active against PI(5)P or the water soluble inositol(1,4,5)P3 or inositol(1,3,4,5)P4. The transcript levels for this gene rise in response to auxin, ABA, and JA.
AT1G47578	down	42.0829	-0.67485	0.296239	-2.27806	0.0227232	0.0436452	36	55	51	30	42	35	LIP2p2	Redundant octanoyltransferase involved in fatty acid synthesis.
AT1G47600	up	471.332	0.856075	0.0934934	9.15652	5.35976e-20	5.81857e-19	327	366.64	240	594	752.12	661.06	TGG4, BGLU34	Encodes a myrosinase. Over-expression led to a glucosinolate profile change.
AT1G47640	down	1522.64	-0.623631	0.0524589	-11.888	1.36646e-32	2.53086e-31	1603	2101	1439	1131	1398	1437	no symbol available	seven transmembrane domain protein;(source:Araport11)
AT1G47760	up	24.9263	1.19927	0.38806	3.09042	0.00199876	0.00484214	12	17	13	31	36	48	AGL102	AGAMOUS-like 102;(source:Araport11)
AT1G47840	down	797.838	-0.64811	0.0688199	-9.41749	4.62011e-21	5.26755e-20	868	1070	767	578	740	739	HXK3	Encodes a putative hexokinase.
AT1G47960	up	194.308	1.13744	0.137693	8.26065	1.44887e-16	1.2876e-15	103.99	138	96	258	317	307.99	ATC/VIF1, AtCIF1, C/VIF1, CIF1	Plant cell wall (CWI) and vacuolar invertases (VI) play important roles in carbohydrate metabolism, stress responses and sugar signaling. This protein may inhibit their activity.
AT1G48000	up	53.3473	1.50482	0.285721	5.26673	1.38877e-07	5.94073e-07	21	31	25	75	73	112	MYB112, AtMYB112	Encodes a putative transcription factor (MYB112).
AT1G48210	up	674.063	0.857871	0.0816186	10.5107	7.70998e-26	1.08682e-24	454	574	318	820	1042	1019	no symbol available	Plays role in abscisic acid (ABA)-dependent pathway in response to dehydration; forms homo- or heterodimers in a kinase active dependent manner.
AT1G48260	up	205.274	1.16986	0.154775	7.55846	4.07869e-14	3.09541e-13	104	177	78	285	300	355	CIPK17, SnRK3.21	Encodes a member of the SNF1-related kinase (SnRK) gene family (SnRK3.21), which has also been reported as a member of the CBL-interacting protein kinases (CIPK17).
AT1G48330	down	250.841	-1.10265	0.128373	-8.58939	8.74315e-18	8.34332e-17	329	378	247	145	171	212	no symbol available	SsrA-binding protein;(source:Araport11)
AT1G48470	down	21.9286	-1.50623	0.427209	-3.52574	0.000422297	0.0011567	29	28	31	7	14	17	GLN1;5	Encodes cytosolic glutamine synthase isozyme. Expression of mRNA is not detectable in roots.
AT1G48540	up	660.91	0.647277	0.0796232	8.12925	4.3197e-16	3.72288e-15	500	570	366	759	940	972	no symbol available	Outer arm dynein light chain 1 protein;(source:Araport11)
AT1G48580	down	93.8598	-0.681756	0.200345	-3.40292	0.000666707	0.00176382	101	118	99	75	94	68	no symbol available	nuclear localized protein;(source:Araport11)
AT1G48630	down	4874.73	-0.926422	0.0331355	-27.9586	5.18696e-172	2.06033e-169	5741	7208	4846.97	3223	3992	3902	RACK1B, RACK1B_AT	Encodes a protein with similarity to mammalian RACKs. RACKs function to shuttle activated protein kinase C to different subcellular sites and may also function as a scaffold through physical interactions with other proteins. RACK1B has no phenotype on its own and probably acts redundantly with RACK1A and RACK1C.
AT1G48660	down	15.0227	-3.48935	0.669362	-5.21295	1.85862e-07	7.85396e-07	31	33	14	5	2	1	no symbol available	Auxin-responsive GH3 family protein;(source:Araport11)
AT1G48740	down	41.986	-1.16433	0.293388	-3.96858	7.23027e-05	0.000222356	44	73	46	24	33	29	CP4	Belongs to the 2-oxoglutarate (2OG) and Fe(II)-dependent oxygenase superfamily proteins and contains an oxoglutarate/iron-dependent oxygenase domain (InterPro:IPR005123) of the prolyl 4-hydroxylase, alpha subunit subtype (P4Hc; InterPro:IPR006620).
AT1G48745	up	100.309	1.11686	0.191407	5.835	5.37893e-09	2.66536e-08	60	69	47	137	165	151	no symbol available	hypothetical protein;(source:Araport11)
AT1G48750	up	2867.04	0.792219	0.0458128	17.2925	5.356e-67	2.58436e-65	1881.08	2253.8	1681.61	3389.28	4256.07	4383.9	no symbol available	Bifunctional inhibitor/lipid-transfer protein/seed storage 2S albumin superfamily protein;(source:Araport11)
AT1G48830	down	4623.03	-0.64771	0.0441552	-14.669	1.01903e-48	3.1747e-47	5283	5886	4434	3400	4390	4129	no symbol available	Ribosomal protein S7e family protein;(source:Araport11)
AT1G48870	up	65.167	0.821073	0.25183	3.26042	0.00111246	0.00283194	51	46	33	97	78	96	no symbol available	Transducin/WD40 repeat-like superfamily protein;(source:Araport11)
AT1G48930	up	546.997	0.86954	0.0832848	10.4406	1.61851e-25	2.24733e-24	358	430	289	692	825	818	AtGH9C1, GH9C1	glycosyl hydrolase 9C1;(source:Araport11)
AT1G49000	up	24.7753	1.37729	0.406676	3.38671	0.000707364	0.00186098	17	17	5	39	42	37	no symbol available	transmembrane protein;(source:Araport11)
AT1G49130	up	31.195	1.76417	0.377902	4.66833	3.03656e-06	1.12276e-05	19	16	5	47	63	50	BBX17	Subgroup III member of the B-box (BBX) family; repressor of floral transition under long-day conditions; regulated by heat shock; interacts with CO; negatively regulates flowering time.
AT1G49200	up	115.506	0.94686	0.17955	5.27352	1.33831e-07	5.73482e-07	74	93	54	143	169	192	ATL75	RING/U-box superfamily protein;(source:Araport11)
AT1G49310	up	207.385	1.55312	0.145372	10.6837	1.21276e-26	1.78653e-25	86	137	74	267	388	377	no symbol available	transmembrane protein;(source:Araport11)
AT1G49410	down	546.944	-0.6487	0.0834845	-7.77031	7.82937e-15	6.21765e-14	568	756	533	413	482	512	TOM6	translocase of the outer mitochondrial membrane 6;(source:Araport11)
AT1G49470	up	270.024	1.51039	0.121846	12.3959	2.74965e-35	5.5908e-34	132	152	106	383	462	476	no symbol available	transmembrane epididymal protein (DUF716);(source:Araport11)
AT1G49570	up	268.98	1.28144	0.123498	10.3762	3.18151e-25	4.33637e-24	148	190	102	381	449	430	no symbol available	Peroxidase superfamily protein;(source:Araport11)
AT1G49620	down	64.4968	-0.665848	0.238351	-2.79356	0.00521308	0.0116274	73	87	60	49	71	45	ICK5, AtKRP7, ICN6, KRP7	Kip-related protein (KRP) gene, encodes CDK (cyclin-dependent kinase) inhibitor (CKI), negative regulator of cell division. A member of seven KRP genes found in Arabidopsis thaliana. Differential expression patterns for distinct KRPs were revealed by in situ hybridization. Binds to D type cyclins and may inhibit cell cycle.
AT1G49760	down	5248.16	-0.598553	0.0386407	-15.4902	4.03998e-54	1.4287e-52	5505	7482	4710	3889	5200	4753	PABP8, PAB8	polyadenylate-binding protein, putative / PABP, putative, similar to poly(A)-binding protein GB:AAF66825 GI:7673359 from (Nicotiana tabacum). Highly and ubiquitously expressed. Member of the class II PABP family.
AT1G49850	up	569.191	0.595457	0.0826771	7.2022	5.92485e-13	4.10185e-12	435	490	335	670	806	786	no symbol available	RING/U-box superfamily protein;(source:Araport11)
AT1G49860	up	40.3829	1.38857	0.330458	4.20196	2.64613e-05	8.63184e-05	12	33	18	70	65	56	ATGSTF14, GSTF14	Encodes glutathione transferase belonging to the phi class of GSTs. Naming convention according to Wagner et al. (2002). The mRNA is cell-to-cell mobile.
AT1G49870	down	217.648	-0.696553	0.130501	-5.33752	9.42244e-08	4.12016e-07	221	317	213	165	210	174	no symbol available	myosin-2 heavy chain-like protein;(source:Araport11)
AT1G49910	down	132.226	-0.607445	0.16141	-3.76336	0.000167643	0.000487458	142	171	129	100	121	125	BUB3.2	Encodes a homolog of the yeast and human BUB3 (BUDDING UNINHIBITED BY BENZYMIDAZOL 3) protein. Yeast and human BUB3s function in spindle assembly checkpoint control.
AT1G49920	down	24.2994	-2.19209	0.418702	-5.23544	1.64589e-07	6.9962e-07	33	49	30	8	13	8	no symbol available	MuDR family transposase;(source:Araport11)
AT1G49975	up	57.4051	0.706927	0.256704	2.75386	0.00588962	0.0129879	48	52	23	70	85	81	no symbol available	photosystem I reaction center subunit N;(source:Araport11)
AT1G50110	down	534.097	-0.7585	0.0848176	-8.94271	3.79726e-19	3.93415e-18	571	779	523	372	505	438	BCAT6	Encodes a cytosolic branched-chain aminotransferase that acts on Leu, Ile, Val and also on Met. Together with BCAT4 and BCAT3, it is involved in methionine salvage and glucosinolate biosynthesis.
AT1G50490	down	1256.73	-0.689633	0.0573864	-12.0174	2.88033e-33	5.48076e-32	1420	1724	1172	957	1122	1096	UBC20	Encodes one of two ubiquitin-conjugating enzymes belonging to the E2-C gene family (the other being UBC19). Transcript is always found in diving cells, but also in other non-dividing cells.
AT1G50750	down	777.192	-0.8047	0.0708977	-11.3502	7.40281e-30	1.22978e-28	842	1158	761	527	671	677	no symbol available	aminotransferase-like, mobile domain protein;(source:Araport11)
AT1G50930	up	71.8154	1.26566	0.243671	5.19413	2.05685e-07	8.63607e-07	39	37	39	116	111	103	VUP2	Serine/Threonine-kinase;(source:Araport11)
AT1G51090	down	38.9853	-0.805862	0.312283	-2.58055	0.00986426	0.0207392	47	49	40	37	30	25	AtHMP09, AtHMAD1	Heavy metal associated domain containing protein involved in plant immunity.Mutants show an increase in root length under NO stress and reduction in root length under H2O2 stress conditions. Mutants show increases in defense responses to pathogens including hypersensitive lesions, increased resistance and induction of SAR genes.
AT1G51110	up	238.617	0.929325	0.124054	7.49129	6.82021e-14	5.1046e-13	137	186	134	291	373	372	FBN10	PAP/fibrillin (ECM1) localized to chloroplasts; involved in structural activity.
AT1G51340	up	378.283	1.38241	0.109784	12.5922	2.33223e-36	4.90806e-35	211	199	168	516	650	640	MATE	Encodes a root citrate transporter which together with the root malate transporter ALMT1 are the primary mechanism of aluminum tolerance.
AT1G51400	up	574.155	0.959139	0.0827016	11.5976	4.23852e-31	7.459e-30	364	417	301	744	889	869	no symbol available	Photosystem II 5 kD protein;(source:Araport11)
AT1G51460	up	17.6804	2.12435	0.517035	4.10871	3.97869e-05	0.000126812	8	10	1	23	39	35	ABCG13, FOP2	ABCG13 encodes a member of the ATP-binding cassette (ABC) transporter family protein. Mutants show defects in petal elongation resulting in a folded petal phenotype.
AT1G51470	up	369.969	0.860401	0.100631	8.55004	1.23047e-17	1.16075e-16	237	298.36	198	429	579.88	574.94	BGLU35, TGG5	Encodes a myrosinase.
AT1G51480	up	12.503	1.65252	0.621918	2.65714	0.00788077	0.0169568	9	2	5	28	15	17	RSG1	disease resistance protein (CC-NBS-LRR class) family protein;(source:Araport11)
AT1G51500	up	368.89	0.652697	0.102843	6.34654	2.20218e-10	1.24139e-09	243	327	228	452	559	477	WBC12, ATWBC12, CER5, AtABCG12, ABCG12, D3	Encodes an ABC transporter involved in cuticular wax biosynthesis. Lines carrying recessive mutations in this locus have weakly glaucous stem surface, and relative elevated secondary alcohols and ketones.
AT1G51790	up	276.701	1.12394	0.12083	9.30183	1.38045e-20	1.53765e-19	157	203	127	326	488	450	no symbol available	Leucine-rich repeat protein kinase family protein;(source:Araport11)
AT1G51800	up	675.17	0.673219	0.0798642	8.42954	3.47033e-17	3.19776e-16	459	543	436	781	1038	925	IOS1	The gene encodes a putative member of the LRR-RLK protein family. Expressin and mutant analysis revealed that it contributes to the interaction between Arabidopsis and Hyaloperonospora arabidopsidis. and The mRNA is cell-to-cell mobile.
AT1G51805	up	113.576	1.11962	0.186168	6.01403	1.80965e-09	9.42935e-09	69	83	48	168	168	175	SIF3	Leucine-rich repeat protein kinase family protein;(source:Araport11)
AT1G51830	up	3909.33	1.45999	0.0373527	39.0865	0	0	1852	2387	1574	5425	6972	6590	SIF1	Leucine-rich repeat protein kinase family protein;(source:Araport11)
AT1G51840	up	72.1692	2.45489	0.261679	9.38129	6.51675e-21	7.38455e-20	18	26	18	122	155	126	SIF1	kinase-like protein;(source:Araport11)
AT1G51850	up	901.039	0.979153	0.0688006	14.2317	5.82137e-46	1.673e-44	513	716	465	1142	1488	1329	SIF2	Malectin-like receptor-like kinase involved in MAMP mediated stomatal immunity. Interacts with BAK1/FLS2 signaling complex and subsequently phosphorylates and activates SLAC1.
AT1G51860	up	1014.64	1.24049	0.0639525	19.3971	8.1657e-84	5.3739e-82	521	707	457	1352	1731	1639	no symbol available	Leucine-rich repeat protein kinase family protein;(source:Araport11)
AT1G51870	up	54.1911	1.6757	0.287874	5.82096	5.85107e-09	2.89161e-08	24	34	15	82	118	74	no symbol available	protein kinase family protein;(source:Araport11)
AT1G51880	up	83.7402	1.25431	0.210508	5.95849	2.54575e-09	1.30719e-08	42	58	38	116	143	131	RHS6	root hair specific 6;(source:Araport11)
AT1G51890	up	281.006	1.1538	0.117282	9.8378	7.73818e-23	9.60001e-22	160	196	130	345	472	471	no symbol available	Leucine-rich repeat protein kinase family protein;(source:Araport11)
AT1G51950	up	433.215	0.671803	0.0941006	7.1392	9.38782e-13	6.42729e-12	308	350	267	508	659	592	IAA18	indole-3-acetic acid inducible 18;(source:Araport11)
AT1G52060	down	651.719	-0.708677	0.0809267	-8.75702	2.00483e-18	1.98554e-17	782	843	614	480	597	557	no symbol available	Mannose-binding lectin superfamily protein;(source:Araport11)
AT1G52200	up	2339.46	1.00917	0.046733	21.5944	2.02828e-103	1.97882e-101	1371	1707	1234	3003	3609	3715	no symbol available	PLAC8 family protein;(source:Araport11)
AT1G52220	up	331.143	0.909211	0.107028	8.49511	1.97754e-17	1.84515e-16	208	261	173	383	531	522	CURT1C	Thylakoid membrane localized protein that interacts with other CURT family proteins. Oligomerization is associated with grana thylakoid curavature.
AT1G52230	up	722.105	1.15448	0.0809943	14.2538	4.24522e-46	1.22478e-44	423	453	360	1002	1147	1131	PSI-H, PSAH-2, PSAH2	Phosphorylation of this protein is dependent on calcium. The mRNA is cell-to-cell mobile.
AT1G52290	up	42.6582	0.727047	0.289266	2.51342	0.0119565	0.0245964	30	42	19	50	67	60	AtPERK15, PERK15	Encodes a member of the proline-rich extensin-like receptor kinase (PERK) family. This family consists of 15 predicted receptor kinases (PMID: 15653807).
AT1G52342	up	750.959	0.920262	0.0738661	12.4585	1.25701e-35	2.57705e-34	469	583	395	879	1208	1176	no symbol available	hypothetical protein;(source:Araport11)
AT1G52343	up	118.037	0.718348	0.173458	4.14134	3.45287e-05	0.000111103	75	96	76	140	180	165	G1IP-like	Similar to GET2, transmembrane protein that interacts with GET1.
AT1G52400	up	41.356	1.8636	0.321405	5.79828	6.69991e-09	3.295e-08	15	23	12	72	73	68	BGL1, ATBG1, BGLU18	encodes a member of glycosyl hydrolase family 1, located in inducible ER bodies which were formed after wounding, required in inducible ER body formation The mRNA is cell-to-cell mobile.
AT1G52560	down	29.2154	-1.5702	0.381542	-4.11539	3.86522e-05	0.000123526	48	51	24	20	12	16	HSP26.5	HSP20-like chaperones superfamily protein;(source:Araport11)
AT1G52640	down	41.6936	-0.917292	0.299648	-3.06123	0.00220431	0.00528824	59	50	41	23	40	33	no symbol available	Pentatricopeptide repeat (PPR) superfamily protein;(source:Araport11)
AT1G52660	up	56.5629	1.745	0.282982	6.16648	6.98259e-10	3.77542e-09	15	30	27	74	121	95	no symbol available	P-loop containing nucleoside triphosphate hydrolases superfamily protein;(source:Araport11)
AT1G52670	down	1184.03	-0.646929	0.0590552	-10.9547	6.31175e-28	9.7907e-27	1279	1656	1094	924	1055	1067	BLP1, BADC2	Single hybrid motif superfamily protein;(source:Araport11)
AT1G52827	up	11.9154	1.27521	0.566641	2.25047	0.0244191	0.0466088	4	7	8	18	17	20	CDT1, AthCYSTM2, ATCDT1	Cysteine-rich protein that confers cadmium tolerance to yeast. Homologs are also found in rice, Brassica rapa and pine.
AT1G52930	down	1703.69	-0.773307	0.0547529	-14.1236	2.71801e-45	7.63377e-44	2030	2279	1648	1212	1520	1424	atBRX1-2	Encodes one of two Arabidopsis orthologs of yeast BRX1, a protein involved in maturation of the large ribosomal subunit. The proteins are mainly localized in nucleolus. Mutant plants are affected in pre-rRNA processing.
AT1G53060	down	40.5927	-0.815349	0.294266	-2.77078	0.00559214	0.0123847	51	55	38	24	41	33	no symbol available	Legume lectin family protein;(source:Araport11)
AT1G53130	down	25.6537	-1.57329	0.382149	-4.11695	3.83916e-05	0.000122769	33	47	28	11	18	14	GRI	Encodes GRIM REAPER (GRI), involved in the regulation of cell death induced by extracellular ROS (reactive oxygen species). Secreted into the extracellular space.
AT1G53140	down	298.79	-0.720745	0.110483	-6.5236	6.86398e-11	4.051e-10	351	392	287	219	268	258	DRP5A	Encodes DRP5A, a dynamin protein involved in cytokinesis in Arabidopsis.
AT1G53240	down	9512.65	-0.672354	0.0277134	-24.2609	5.06891e-130	9.02023e-128	10322	13179	9039	6984	8661	8619	mMDH1	mMDH1 encodes a mitochrondrial malate dehydrogenase. It is expressed at higher levels than the other mitochrondrial isoform mMDH2 (At3G15020) according to transcript and proteomic analyses.
AT1G53340	up	169.385	0.68129	0.147012	4.63424	3.58256e-06	1.31372e-05	126	132	102	189	253	249	no symbol available	Cysteine/Histidine-rich C1 domain family protein;(source:Araport11)
AT1G53470	down	900.353	-0.695056	0.0810494	-8.57571	9.84802e-18	9.36151e-17	949	1314	852	555	913	828	MSL4	mechanosensitive channel of small conductance-like 4;(source:Araport11)
AT1G53480	up	24.849	2.54703	0.506008	5.03357	4.81425e-07	1.94423e-06	13.88	3.54	2.45	38.52	33.75	66.68	ATMRD1, MRD1	Encodes MRD1 (mto 1 responding down). Down-regulated in mto1-1 mutant that over-accumulates soluble methionine.
AT1G53580	up	2653.29	0.726972	0.0450835	16.125	1.7025e-58	6.83581e-57	1832	2130	1576	3179	3889	3860	GLX2-3, ETHE1, GLY3	Mononuclear Fe(II)-containing member of the b-lactamase fold superfamily. ETHE1 is homodimeric in solution, exhibits low-level esterase activity, and specifically binds a single Fe(II) atom in the active site.
AT1G53625	up	143.802	1.77978	0.170482	10.4397	1.63312e-25	2.2662e-24	54	76	51	202	262	275	no symbol available	hypothetical protein;(source:Araport11)
AT1G53635	up	14.5914	1.13	0.503767	2.24311	0.0248899	0.0473733	8	13	5	22	20	24	no symbol available	hypothetical protein;(source:Araport11)
AT1G53645	down	1466.53	-0.781767	0.0600992	-13.008	1.1025e-38	2.51529e-37	1750	2036	1375	1004	1387	1184	no symbol available	hydroxyproline-rich glycoprotein family protein;(source:Araport11)
AT1G53780	up	3073.28	0.660504	0.0403993	16.3494	4.39476e-60	1.83409e-58	2090	2768	1792	3645	4541	4265	no symbol available	26S proteasome regulatory complex ATPase;(source:Araport11)
AT1G53785	up	676.588	0.845536	0.0782755	10.802	3.36608e-27	5.07627e-26	448	568	339	794	1060	1033	0	0
AT1G53830	up	352.198	0.70032	0.106253	6.59107	4.36658e-11	2.62089e-10	254	307	189	405	493	547	PME2, ATPME2	encodes a pectin methylesterase involved in callus formation.
AT1G53840	down	2728	-0.619933	0.0466162	-13.2986	2.35688e-40	5.72341e-39	2894	3778	2538	2141	2397	2557	PME1, ATPME1	encodes a pectin methylesterase
AT1G53940	up	232.196	0.720418	0.134634	5.35093	8.75013e-08	3.84204e-07	135	227	131	304	322	326	GLIP2	Encodes a lipase, has in vitro lipase activity with p-nitrophenyl acetate and p-nitrophenyl butyrate, gene expression induced by hormones, negatively regulates auxin signaling, involved in disease resistance
AT1G53990	up	142.145	0.79516	0.165095	4.81637	1.46193e-06	5.61354e-06	90	117	82	175	186	234	GLIP3	Contains lipase signature motif and GDSL domain. The mRNA is cell-to-cell mobile.
AT1G54000	down	7617.59	-0.805597	0.0336699	-23.9263	1.63147e-126	2.66842e-124	8376	11404	7317	5364	6507	6460	GLL22	GDSL-motif esterase/acyltransferase/lipase. Enzyme group with broad substrate specificity that may catalyze acyltransfer or hydrolase reactions with lipid and non-lipid substrates.
AT1G54010	down	1571.35	-0.948473	0.0534957	-17.7299	2.46572e-70	1.24371e-68	1845	2286	1618	1043	1218	1281	GLL23	GDSL-motif esterase/acyltransferase/lipase. Enzyme group with broad substrate specificity that may catalyze acyltransfer or hydrolase reactions with lipid and non-lipid substrates.
AT1G54050	down	57.4629	-1.13776	0.257511	-4.4183	9.94822e-06	3.44364e-05	81	83	56	26	47	47	HSP17.4B	HSP20-like chaperones superfamily protein;(source:Araport11)
AT1G54095	up	66.799	0.692651	0.234947	2.94811	0.00319722	0.00742368	53	62	29	79	100	95	no symbol available	DUF1677 family protein, putative (DUF1677);(source:Araport11)
AT1G54160	up	23.8747	0.912377	0.394457	2.31299	0.020723	0.0402235	18	21	8	29	43	32	NFYA5, NF-YA5	Encodes a member of the CCAAT-binding transcription factor (CBF-B/NF-YA) family. Expression is upregulated in response to ABA and drought. This regulation appears to be mediated by MIR169A which is downregulated in response to drought. NFYA5 is a target of MIR169A. Loss of function mutations are hypersensitive to drought.
AT1G54385	down	308.234	-1.08263	0.116052	-9.32889	1.06987e-20	1.1989e-19	382	486	304	171	222	264	SINE1	At1G54385 encodes the plant KASH protein SINE1; SINE1 interacts with SUN1 and SUN2, is colocalized with F-actin, and is localized at the nuclear envelope.
AT1G54575	up	536.529	0.794118	0.0895385	8.86901	7.3799e-19	7.52331e-18	396	420	276	653	823	775	no symbol available	hypothetical protein;(source:Araport11)
AT1G54690	down	1207.61	-0.733185	0.0628491	-11.6658	1.90583e-31	3.38604e-30	1357	1579.95	1228.94	848	1067.91	1082.92	H2AXB, HTA3, G-H2AX, GAMMA-H2AX	Encodes HTA3, a histone H2A protein. H2AX is a meiosis-specific isoform of histone H2A. Upon DSB formation, rapid accumulation of phosphorylated H2AX (&#947;-H2AX) occurs around the break site. H2AX foci accumulate in early G2. Immunolocalization studies in spread preparations of wild-type meiocytes at G2/early leptotene revealed the accumulation of numerous rather diffuse &#947;-H2AX foci throug…
AT1G54740	up	1175.25	0.605111	0.0592955	10.205	1.88327e-24	2.48319e-23	866	1013	712	1316	1723	1658	no symbol available	FANTASTIC four-like protein (DUF3049);(source:Araport11)
AT1G54770	down	546.708	-0.623037	0.0887038	-7.02379	2.15926e-12	1.44106e-11	632	724	490	367	552	513	no symbol available	Fcf2 pre-rRNA processing protein;(source:Araport11)
AT1G54790	up	21.146	1.25869	0.425479	2.9583	0.00309345	0.00720607	12	10	12	24	38	37	no symbol available	GDSL-motif esterase/acyltransferase/lipase. Enzyme group with broad substrate specificity that may catalyze acyltransfer or hydrolase reactions with lipid and non-lipid substrates.
AT1G54840	down	33.1535	-0.888343	0.334918	-2.65242	0.00799173	0.0171707	46	53	23	24	25	28	ROS5, IDM2	Encodes an atypical member of the sHSP20 family that is involved in histone demethylation. Loss of function mutations show increased methylation. IMD2 co-localizes to the nucleus with, and physically interacts with, IMD1, a protein involved in RNA directed DNA methylation. IMD2 contains an alpha crystallin domain , that is required for its function.
AT1G54890	down	376.973	-1.13503	0.0989682	-11.4687	1.89548e-30	3.23337e-29	466	585	393	214	283	285	no symbol available	Late embryogenesis abundant (LEA) protein-like protein;(source:Araport11)
AT1G54970	up	475.579	0.80484	0.0913267	8.81275	1.22107e-18	1.22792e-17	308	385	269	623	700	668	RHS7, ATPRP1, PRP1	encodes a proline-rich protein that is specifically expressed in the root. The mRNA is cell-to-cell mobile.
AT1G55030	down	12.6965	-2.55546	0.667155	-3.83038	0.000127945	0.000378962	25	8	23	4	5	3	no symbol available	RNI-like superfamily protein;(source:Araport11)
AT1G55130	down	498.498	-0.631348	0.0866762	-7.28399	3.24096e-13	2.29592e-12	509	723	463	370	478	448	AtTMN6, TMN6	Encodes an Arabidopsis Transmembrane nine (TMN) protein. Transmembrane nine (TM9) proteins are localized in the secretory pathway of eukaryotic cells and are involved in cell adhesion and phagocytosis.
AT1G55205	down	160.224	-0.862048	0.15777	-5.46396	4.65618e-08	2.10898e-07	198	252	133	107	151	120	no symbol available	hypothetical protein;(source:Araport11)
AT1G55240	up	258.683	1.19736	0.12533	9.55365	1.25205e-21	1.47047e-20	146	190	105	339	461	396	no symbol available	proteinase inhibitor I4, serpin (DUF716);(source:Araport11)
AT1G55260	up	99.4188	0.951369	0.201075	4.73142	2.2296e-06	8.38464e-06	49	79	60	138	134	158	LTPG6	Bifunctional inhibitor/lipid-transfer protein/seed storage 2S albumin superfamily protein;(source:Araport11)
AT1G55265	up	193.214	0.629241	0.140221	4.4875	7.20638e-06	2.53798e-05	118	185	121	236	288	251	no symbol available	DUF538 family protein, putative (Protein of unknown function, DUF538);(source:Araport11)
AT1G55280	up	69.4064	0.598426	0.226058	2.64722	0.00811558	0.0174099	51	58	44	77	112	88	no symbol available	Lipase/lipooxygenase, PLAT/LH2 family protein;(source:Araport11)
AT1G55380	down	83.2873	-0.851992	0.20636	-4.12867	3.64875e-05	0.000116983	97	124	79	48	75	75	no symbol available	Cysteine/Histidine-rich C1 domain family protein;(source:Araport11)
AT1G55390	up	33.4962	0.866522	0.325338	2.66345	0.00773429	0.0166723	21	27	18	47	49	46	no symbol available	Cysteine/Histidine-rich C1 domain family protein;(source:Araport11)
AT1G55420	up	71.9846	0.902745	0.226766	3.98095	6.8639e-05	0.00021185	42	60	38	101	98	109	EDA11	Cysteine/Histidine-rich C1 domain family protein;(source:Araport11)
AT1G55610	up	269.946	0.789958	0.120343	6.5642	5.23139e-11	3.12227e-10	186	240	130	325	427	383	BRL1	mutant has Altered vascular cell differentiation; LRR Receptor Kinase
AT1G55670	up	2110.79	1.31953	0.0491372	26.854	7.57771e-159	2.40798e-156	1008	1396	960	2919	3606	3437	PSAG	Encodes subunit G of photosystem I, an 11-kDa membrane protein that plays an important role in electron transport between plastocyanin and PSI and is involved in the stability of the PSI complex. PSI-G subunit is bound to PSI-B and is in contact with Lhca1. The protein inserts into thylakoids by a direct or spontaneous pathway that does not involve the activities of any known chloroplast protein-…
AT1G55890	down	849.1	-0.589848	0.0702808	-8.39273	4.74971e-17	4.34963e-16	957	1149	741	640	855	751	RPPR3a	Ribosomal pentatricopeptide repeat protein
AT1G55900	down	867.066	-0.602366	0.0661054	-9.11219	8.0733e-20	8.67967e-19	900	1176	831	651	823	804	TIM50, EMB1860	component of a translocase in the mitochondrial inner membrane
AT1G55940	up	337.256	0.69396	0.104614	6.63351	3.27794e-11	1.98894e-10	224	310	188	384	515	485	CYP708A1	cytochrome P450 family protein;(source:Araport11)
AT1G55990	up	83.5994	1.3679	0.22098	6.19013	6.01154e-10	3.26546e-09	30	62	39	117	148	134	no symbol available	glycine-rich protein;(source:Araport11)
AT1G56010	up	1901.4	0.700869	0.0472961	14.8188	1.1082e-49	3.53165e-48	1272	1638	1122	2281	2767.86	2731	NAC1, ANAC022, anac021	Encodes a transcription factor involved auxin-mediated lateral root formation. Acts downstream of TIR1 and is regulated post-transcriptionally by miRNA164 and by SINAT5-dependent ubiquitination.
AT1G56340	down	7792.14	-0.703451	0.029738	-23.655	1.04876e-123	1.59785e-121	8560	11115	7276	5604	7065	6960	AtCRT1a, CRT1, CRT1a	Encodes one of three Arabidopsis calreticulins. In CRT-deficient mouse fibroblasts, this protein restores ER Ca2+ levels. Post-transcriptionally regulates together with CRT2 VAMP721/722 levels under ER stress. Loss-of-function results in activation of the ethylene signaling pathway, reduced susceptibility to Verticillium longisporum.
AT1G56500	up	456.49	0.585615	0.0888184	6.5934	4.29857e-11	2.58286e-10	315	417	285	522	668	623	SOQ1	Encodes a thylakoid membrane protein with thioredoxin-like and beta-propeller domains located in the lumen and a haloacid-dehalogenase domain exposed to the chloroplast stroma. The protein Primes role may be to prevent formation of a slowly reversible form of antenna quenching, thereby maintaining the efficiency of light harvesting.The mRNA is cell-to-cell mobile.
AT1G56550	up	444.565	0.782057	0.0919088	8.50905	1.75368e-17	1.64248e-16	284	382	247	528	653	681	RGXT3	Encodes a rhamnogalacturonan II specific xylosyltransferase.
AT1G56600	up	29.6935	1.74583	0.374219	4.66527	3.08208e-06	1.13846e-05	12	15	11	35	56	62	GolS2, AtGolS2	GolS2 is a galactinol synthase that catalyzes the formation of galactinol from UDP-galactose and myo-inositol. GolS2 transcript levels rise in response to methyl viologen, an oxidative damage-inducing agent. Plants over-expressing GolS2 have increased tolerance to salt, chilling, and high-light stress.
AT1G56650	down	3.76275	-2.85119	1.15949	-2.459	0.0139325	0.0282176	4	7	7	1	1	1	SIAA1, AtPAP1, MYB75, ATMYB75, PAP1-D, PAP1	Encodes a putative MYB domain containing transcription factor involved in anthocyanin metabolism and radical scavenging. Essential for the sucrose-mediated expression of the dihydroflavonol reductase gene. Auxin and ethylene responsiveness of PAP1 transcription is lost in myb12 mutants. Interacts with JAZ proteins to regulate anthocyanin accumulation.
AT1G56660	down	10632.3	-2.01857	0.129262	-15.6161	5.65804e-55	2.05986e-53	16695	19491	11597	3940	5650	4372	no symbol available	MAEBL domain protein;(source:Araport11)
AT1G56670	down	71.9639	-0.805898	0.228902	-3.52071	0.000430393	0.00117786	63	115	78	52	60	61	no symbol available	GDSL-motif esterase/acyltransferase/lipase. Enzyme group with broad substrate specificity that may catalyze acyltransfer or hydrolase reactions with lipid and non-lipid substrates.
AT1G56680	down	355.312	-1.33678	0.104663	-12.7722	2.34315e-37	5.09991e-36	467	563	387	177	259	233	no symbol available	Chitinase family protein;(source:Araport11)
AT1G57570	up	97.6825	0.798887	0.195998	4.076	4.5817e-05	0.000144766	51	92	57	124	147	139	no symbol available	Mannose-binding lectin superfamily protein;(source:Araport11)
AT1G57590	down	405.694	-1.42795	0.105122	-13.5837	5.00233e-42	1.27459e-40	550	591	486	214	269	242	AtPAE2, PAE2	Pectinacetylesterase family protein;(source:Araport11)
AT1G57660	down	6373.51	-0.736076	0.0386837	-19.0281	9.98667e-81	6.20512e-79	7260.74	8481.98	6304.15	4560.5	5559.77	5687.26	no symbol available	Translation protein SH3-like family protein;(source:Araport11)
AT1G57820	down	1243.68	-0.673155	0.0617506	-10.9012	1.13748e-27	1.75101e-26	1344	1632	1251	938	1170	1056	VIM1, ORTH2	Encodes a 645-amino acid methylcytosine-binding protein with a PHD domain, two RING finger domains, and an SRA domain that is involved in centromere heterochromatinization. This protein functions as an E3 ubiquitin ligase in vitro. The protein has been shown to bind to methylated cytosines of CG, CNG and CNN motifs via its SRA domain but has a preference for the former. It plays a role in the est…
AT1G57860	down	2872.89	-0.623373	0.0503981	-12.369	3.84732e-35	7.79416e-34	3150.26	3613.02	2847.85	2201.5	2642.23	2619.74	no symbol available	Translation protein SH3-like family protein;(source:Araport11)
AT1G57980	up	77.6783	0.612961	0.214336	2.85982	0.00423883	0.00962029	54	77	42	84	124	105	no symbol available	Nucleotide-sugar transporter family protein;(source:Araport11)
AT1G58030	up	4395.11	0.934158	0.0356717	26.1876	3.67524e-151	9.29e-149	2684	3370	2345	5578	6975	6520	CAT2, AtCAT2	Encodes a member of the cationic amino acid transporter (CAT) subfamily of amino acid polyamine choline transporters. Localized to the tonoplast.
AT1G58037	up	52.7905	0.650988	0.272184	2.39172	0.0167696	0.0332949	43	49	24	48	92	77	no symbol available	Cysteine/Histidine-rich C1 domain family protein;(source:Araport11)
AT1G58320	up	57.9223	0.691485	0.25204	2.74355	0.00607788	0.0133712	38	61	27	63	89	87	no symbol available	PLAC8 family protein;(source:Araport11)
AT1G58360	up	612.617	0.634848	0.079082	8.02772	9.93026e-16	8.326e-15	412	540	382	741	862	855	NAT2, AtAAP1, AAP1	Encodes AAP1 (amino acid permease 1), a neutral amino acid transporter expressed in seeds. Functions in amino acid uptake into embryos. The transporter also functions in acquisition of glutamate and neutral amino acids by the root.
AT1G58380	down	2470.14	-0.765798	0.0482498	-15.8715	9.97596e-57	3.86595e-55	2930.04	3337.23	2363.51	1744.67	2133.38	2169.68	XW6	Ribosomal protein S5 family protein;(source:Araport11)
AT1G58602	up	232.654	0.815432	0.125353	6.50511	7.76372e-11	4.55422e-10	137	197	136	277.24	364	342	RPP7	LRR and NB-ARC domains-containing disease resistance protein;(source:Araport11)
AT1G59359	down	20870.4	-0.807014	0.058176	-13.8719	9.3719e-44	2.50262e-42	25258.1	27971.5	20316.2	14618	18256.3	17318.4	no symbol available	Ribosomal protein S5 family protein;(source:Araport11)
AT1G59540	down	301.933	-0.657177	0.109479	-6.00275	1.94009e-09	1.00739e-08	344	406	278	220	298	258	ZCF125	Encodes a kinesin-like protein.
AT1G59700	up	222.248	0.600865	0.136438	4.40394	1.06301e-05	3.66712e-05	177	170	139	280	302	297	ATGSTU16, GSTU16	Encodes glutathione transferase belonging to the tau class of GSTs. Naming convention according to Wagner et al. (2002). The mRNA is cell-to-cell mobile.
AT1G59725	up	28.3338	1.43234	0.375134	3.81821	0.000134423	0.000396755	11	20	12	41	58	38	no symbol available	DNAJ heat shock family protein;(source:Araport11)
AT1G59730	up	26.8259	0.964915	0.38709	2.49274	0.0126762	0.0259354	20	16	14	31	57	30	TH7, ATH7	Thioredoxin H-type 7 , oxidoreductase located in cytosol and ER. Interacts with GPT1.
AT1G59770	up	1.81744	4.17763	1.71406	2.43727	0.0147985	0.0298304	0	0	0	4	7	1	0	0
AT1G59780	down	176.038	-0.73077	0.158635	-4.60661	4.09282e-06	1.49171e-05	150	264	197	124	158	156	no symbol available	NB-ARC domain-containing disease resistance protein;(source:Araport11)
AT1G59850	up	65.2705	0.741212	0.232528	3.18763	0.00143444	0.00357509	42.46	55.95	38.04	83.23	88.07	97.88	no symbol available	ARM repeat superfamily protein;(source:Araport11)
AT1G59860	down	41.3272	-0.6702	0.296897	-2.25735	0.0239861	0.0458373	43	49	47	25	45	36	HSP17.6A	HSP20-like chaperones superfamily protein;(source:Araport11)
AT1G60010	up	631.905	0.612635	0.0792953	7.72599	1.10986e-14	8.72971e-14	456	553	380	778	880	859	no symbol available	PADRE protein down-regulated after infection by S. sclerotiorun.
AT1G60020	down	71.0315	-9.72645	1.19301	-8.15286	3.5542e-16	3.08586e-15	125	159	111	0	0	0	0	0
AT1G60030	up	65.1847	0.913169	0.23777	3.84056	0.000122756	0.000364807	34	50	41	86	94	100	NAT7, ATNAT7	nucleobase-ascorbate transporter 7;(source:Araport11)
AT1G60050	up	13.0878	1.85425	0.560486	3.30829	0.000938672	0.00242057	4	8	4	20	25	23	UMAMIT35	nodulin MtN21-like transporter family protein
AT1G60090	down	7.80296	-2.27645	0.786979	-2.89264	0.0038202	0.00874424	4	24	10	2	4	3	BGLU4	beta glucosidase 4;(source:Araport11)
AT1G60110	up	27.4984	1.19413	0.369871	3.2285	0.00124441	0.00313981	13	17	16	38	50	38	no symbol available	Mannose-binding lectin superfamily protein;(source:Araport11)
AT1G60190	down	644.327	-0.664632	0.0838497	-7.92646	2.25481e-15	1.85078e-14	692	861	638	459	664	529	AtPUB19, PUB19	Encodes PUB19, a plant U-box armadillo repeat protein. Involved in salt inhibition of germination together with PUB18. The mRNA is cell-to-cell mobile.
AT1G60590	down	26.0291	-1.75778	0.753762	-2.33201	0.0197002	0.0384277	41	38	31	22	3	12	no symbol available	Pectin lyase-like superfamily protein;(source:Araport11)
AT1G60610	up	635.213	1.03019	0.0811951	12.6878	6.91088e-37	1.47813e-35	395	484	289	817	993	1013	no symbol available	SBP (S-ribonuclease binding protein) family protein;(source:Araport11)
AT1G60630	down	44.6872	-1.08285	0.290677	-3.72528	0.000195095	0.000561918	56	78	38	30	39	26	no symbol available	Leucine-rich repeat protein kinase family protein;(source:Araport11)
AT1G60700	down	125.306	-0.662509	0.168374	-3.93476	8.32802e-05	0.000254288	136	170	121	87	131	104	no symbol available	SMAD/FHA domain-containing protein;(source:Araport11)
AT1G60730	up	2523.29	1.00191	0.0431466	23.221	2.79433e-119	3.83686e-117	1522	1910	1255	3171	4102	3875	no symbol available	NAD(P)-linked oxidoreductase superfamily protein;(source:Araport11)
AT1G60750	up	96.9669	1.08993	0.197923	5.50685	3.65302e-08	1.67162e-07	47	74	52	114	165	160	no symbol available	NAD(P)-linked oxidoreductase superfamily protein;(source:Araport11)
AT1G60770	down	1432.87	-0.809907	0.0577663	-14.0204	1.1694e-44	3.22732e-43	1539	2140	1414	1045	1189	1201	RPPR4	Ribosomal pentatricopeptide repeat protein
AT1G60810	down	1974.56	-0.645388	0.0496074	-13.0099	1.07462e-38	2.45671e-37	2165	2736	1815	1467	1750	1877	ACLA2, ACLA-2	One of the three genes encoding subunit A of the trimeric enzyme ATP Citrate lyase
AT1G60870	up	376.547	0.712645	0.106365	6.70003	2.08379e-11	1.28434e-10	262	321	213	404	542	609	MEE9	maternal effect embryo arrest 9;(source:Araport11)
AT1G60950	up	2643.73	0.674046	0.0489633	13.7664	4.06168e-43	1.06668e-41	1909	2179	1562	3172	3691	3864	ATFD2, FD2, FED A	encodes a major leaf ferredoxin
AT1G61050	up	143.009	0.679951	0.166897	4.07408	4.61975e-05	0.000145844	91	138	80	158	190	237	no symbol available	alpha 1,4-glycosyltransferase family protein;(source:Araport11)
AT1G61080	up	33.4718	1.61497	0.357456	4.51795	6.24421e-06	2.22021e-05	17	18	11	46	77	45	no symbol available	Hydroxyproline-rich glycoprotein family protein;(source:Araport11)
AT1G61130	down	1.77507	-4.40951	1.69039	-2.60858	0.00909191	0.019272	4	4	2	0	0	0	SCPL32	serine carboxypeptidase-like 32;(source:Araport11)
AT1G61340	down	1257.9	-0.768531	0.0587326	-13.0853	3.99802e-39	9.30251e-38	1381	1732	1280	918	1093	1059	AtFBS1, FBS1	Encodes a F-box protein induced by various biotic or abiotic stress.
AT1G61360	up	607.827	0.756157	0.098469	7.67914	1.60162e-14	1.24699e-13	405	426	406	703	874	946	no symbol available	S-locus lectin protein kinase family protein;(source:Araport11)
AT1G61390	down	19.5452	-1.12122	0.429414	-2.61104	0.00902678	0.0191485	19	37	20	11	14	16	no symbol available	S-locus lectin protein kinase family protein;(source:Araport11)
AT1G61400	down	81.2122	-0.743029	0.210645	-3.5274	0.000419661	0.00115062	88	129.99	69	63	74	64	no symbol available	S-locus lectin protein kinase family protein;(source:Araport11)
AT1G61440	down	27.6296	-0.941782	0.359503	-2.61968	0.0088012	0.018718	37.53	34.63	27.01	21.39	21.54	18.95	no symbol available	S-locus lectin protein kinase family protein;(source:Araport11)
AT1G61450	down	75.3099	-0.706517	0.241378	-2.92701	0.00342235	0.00789778	95	82	78	49	89	52	no symbol available	CAP-gly domain linker;(source:Araport11)
AT1G61480	up	73.9735	0.601523	0.236936	2.53876	0.0111246	0.0230684	38	76	51	67	118	114	no symbol available	S-locus lectin protein kinase family protein;(source:Araport11)
AT1G61520	up	4353.05	1.31559	0.0372175	35.3488	1.04481e-273	1.0564e-270	2209	2834	1911	5722	7529	7341	LHCA3	PSI type III chlorophyll a/b-binding protein (Lhca3*1) The mRNA is cell-to-cell mobile.
AT1G61560	up	753.49	1.15117	0.0765418	15.0398	4.02815e-51	1.32941e-49	382	517	398	1004	1235	1192	MLO6, ATMLO6	A member of a large family of seven-transmembrane domain proteins specific to plants, homologs of the barley mildew resistance locus o (MLO) protein. The Arabidopsis genome contains 15 genes encoding MLO proteins, with localization in plasma membrane. Phylogenetic analysis revealed four clades of closely-related AtMLO genes. ATMLO6 belongs to the clade IV, with AtMLO2, AtMLO3 and AtMLO12. The gen…
AT1G61580	down	1536.53	-0.836521	0.0540154	-15.4867	4.26618e-54	1.5063e-52	1770	2163	1535	1108	1300	1230	RPL3B, ARP2	R-protein L3 B;(source:Araport11)
AT1G61590	up	1493.94	0.780412	0.060824	12.8307	1.10421e-37	2.43431e-36	1053	1276	750	1815	2293	2144	SGN1, PBL15	Protein kinase superfamily protein;(source:Araport11)
AT1G61600	up	97.0464	0.79263	0.197155	4.02033	5.81169e-05	0.000181007	54	86	58	133	136	135	no symbol available	DUF1262 family protein (DUF1262);(source:Araport11)
AT1G61660	up	662.671	0.834299	0.0792918	10.5219	6.8493e-26	9.7042e-25	444	507	369	857	996	944	PFA4, AtbHLH112	Encodes a transcriptional activator that regulates the expression of genes by binding to their GCG- or E-boxes to mediate physiological responses, including proline biosynthesis and ROS scavenging pathways, to enhance stress tolerance. Governs the competence of pericycle cells to initiate lateral root primordium formation.
AT1G61740	up	2509.64	0.903013	0.0447726	20.1689	1.8372e-90	1.39002e-88	1633	1907	1321	3150	3880	3779	no symbol available	Sulfite exporter TauE/SafE family protein;(source:Araport11)
AT1G61790	down	1562.39	-0.641603	0.0561674	-11.4231	3.20767e-30	5.40951e-29	1688	2277	1376	1123	1461	1466	ARTUMES, OST3/6	Encodes the OST3/6 subunit of the hetero-oligomeric plant oligosaccharyltransferase complex (OST). Also identified by GWAS as having a role in interspecific pollen tube recognition.
AT1G61800	down	68.3374	-2.68755	0.270382	-9.93982	2.7933e-23	3.53035e-22	93	143	95	16	27	18	ATGPT2, GPT2	glucose6-Phosphate/phosphate transporter 2. Expression is upregulated in the shoot of cax1/cax3 mutant. The mRNA is cell-to-cell mobile.
AT1G61870	down	1331.1	-0.698855	0.0582386	-11.9999	3.5593e-33	6.74386e-32	1411	1939	1254	980	1264	1115	rPPR1, PPR336	Generic translation factor involved in mitochondrial translation.
AT1G61950	up	26.1184	1.49873	0.384181	3.90111	9.57522e-05	0.000289294	10	16	12	35	49	44	CPK19	Member of Calcium Dependent Protein Kinase, regulated by Bacillus amyloliquefaciens under high calcium stress.
AT1G62030	up	30.7897	0.932923	0.376087	2.4806	0.013116	0.0267369	18	21	19	47	27	57	no symbol available	Cysteine/Histidine-rich C1 domain family protein;(source:Araport11)
AT1G62150	down	182.096	-0.62254	0.141846	-4.38884	1.13957e-05	3.91181e-05	172	263	181	134	174	167	mTERF20	Mitochondrial transcription termination factor family protein;(source:Araport11)
AT1G62200	up	551.487	0.681098	0.0848668	8.0255	1.01114e-15	8.47151e-15	395	500	292	650	802	798	PTR6, AtPTR6, AtNPF8.5, NPF8.5	Major facilitator superfamily protein;(source:Araport11)
AT1G62262	up	13.711	1.41186	0.548219	2.57536	0.0100135	0.0210112	6	5	9	25	20	19	SLAH4	Predicted to encode a protein with similarity to the SLAC1 protein involved in ion homeostasis in guard cells.
AT1G62280	up	127.173	1.78254	0.185052	9.63265	5.82085e-22	6.95002e-21	40	66	53	183	231	238	SLAH1	Encodes a protein with ten predicted transmembrane helices. The SLAH1 protein has similarity to the SLAC1 protein involved in ion homeostasis in guard cells. Although it is not expressed in guard cells, it can complement a slac1-2 mutant suggesting that it performs a similar function. SLAH1:GFP localizes to the plasma membrane.
AT1G62370	up	232.745	0.824098	0.126519	6.51365	7.3346e-11	4.31502e-10	145	204	122	275	346	366	no symbol available	RING/U-box superfamily protein;(source:Araport11)
AT1G62422	up	707.247	0.636417	0.0758972	8.38525	5.06176e-17	4.62968e-16	505	624	413	871	972	994	no symbol available	hypothetical protein;(source:Araport11)
AT1G62500	up	148.399	0.757899	0.160644	4.71788	2.38318e-06	8.92149e-06	100	113	92	156	230	234	DEG27	Bifunctional inhibitor/lipid-transfer protein/seed storage 2S albumin superfamily protein;(source:Araport11)
AT1G62840	up	47.096	1.34765	0.298035	4.52178	6.13213e-06	2.18245e-05	22.2	40.18	14.31	67.28	91.21	67.36	no symbol available	ankyrin repeat/KH domain protein (DUF1442);(source:Araport11)
AT1G62935	up	2.75958	3.70511	1.50571	2.46071	0.0138663	0.028099	0	0	1	4	6	7	no symbol available	transmembrane protein;(source:Araport11)
AT1G62981	up	50.9211	0.610385	0.269727	2.26297	0.0236374	0.0452368	40	44	28	71	61	69	no symbol available	transmembrane protein, putative (DUF1191);(source:Araport11)
AT1G62990	up	797.214	0.643075	0.0794562	8.09345	5.79959e-16	4.95699e-15	517	653	546	953	1177	1075	KNAT7, IRX11	Encodes a homeodomain transcription factor of the Knotted family. May be involved in secondary cell wall biosynthesis. Mutants have moderately irregular xylem development. Expression of this gene is upregulated by SND1 and MYB46.
AT1G63000	down	4757.65	-0.654915	0.0361615	-18.1109	2.6167e-73	1.42661e-71	5004	6628	4571	3476	4361	4396	NRS/ER, UER1	nucleotide-rhamnose synthase/epimerase-reductase;(source:Araport11)
AT1G63030	down	23.2627	-1.55028	0.401193	-3.86417	0.000111466	0.000333797	27	39	30	12	13	14	ddf2, ATDDF2	encodes a member of the DREB subfamily A-1 of ERF/AP2 transcription factor family (DDF2). The protein contains one AP2 domain. There are six members in this subfamily, including CBF1, CBF2, and CBF3. Overexpression of this gene results in the reduction of gibberellic acid biosynthesis. This gene is expressed in all tissues examined, but most abundantly expressed in rosette leaves and stems. Overe…
AT1G63050	down	758.163	-0.993471	0.071395	-13.9151	5.12702e-44	1.38405e-42	888	1163	765	493	581	602	AtLPLAT2, LPLAT2, LPCAT2	Encodes a lysophosphatidylcholine acyltransferase (LPCAT). Participates in the Lands cycle in developing seeds. Involved in triacylglycerol biosynthesis.
AT1G63120	up	294.855	0.936788	0.112782	8.30618	9.88303e-17	8.88953e-16	178	214	168	372	469	438	RBL2, ATRBL2	AtRBL2 has been identified as a rhomboid protein involved in regulated intramembrane proteolysis (RIP). The enzyme has the proteolytic activity and substrate specificity comparable to the Drosophila Rho-1 protein.
AT1G63180	up	446.215	0.629868	0.109328	5.76126	8.34892e-09	4.0602e-08	342	335	285	576	643	559	UGE3	Encodes a protein with UDP-D-glucose 4-epimerase activity. Involved in pollen development.
AT1G63250	down	250.704	-0.70678	0.121995	-5.79352	6.8926e-09	3.38378e-08	293	364	215	173	242	218	no symbol available	DEA(D/H)-box RNA helicase family protein;(source:Araport11)
AT1G63295	up	25.3486	1.15523	0.391064	2.95406	0.00313621	0.00729497	10	16	17	35	46	34	no symbol available	Remorin family protein;(source:Araport11)
AT1G63410	up	51.2952	0.75246	0.268303	2.80452	0.0050392	0.0112837	31	46	30	54	93	68	no symbol available	LURP-one-like protein (DUF567);(source:Araport11)
AT1G63440	up	439.414	0.753736	0.0932117	8.08628	6.15143e-16	5.24061e-15	302	367	242	558	646	615	HMA5, AtHMP12	The Arabidopsis P-type ATPase HMA5 is involved in Cu detoxification. hma5 mutant plants exhibit Cu hypersensitivity, which is especially dramatic in roots where HMA5 is mostly expressed.
AT1G63450	up	85.7155	0.857355	0.207006	4.14169	3.44755e-05	0.000110948	58	73	40	110	120	135	XUT1, RHS8	Encodes a xyloglucan-specific galacturonosyltransferase (XUT1) that forms the beta-d-galactosyluronic acid-(1->2)-alpha-d-xylosyl linkage.
AT1G63530	up	136.637	0.797669	0.169472	4.7068	2.51634e-06	9.40097e-06	100	118	62	182	204	186	no symbol available	hypothetical protein;(source:Araport11)
AT1G63580	up	19.4019	1.11099	0.437206	2.54112	0.0110499	0.0229393	9	18	8	22	36	31	no symbol available	Encodes a plasma membrane-localized protein with two DUF26 domains and a GPI anchor domain.
AT1G63650	down	196.902	-0.790261	0.134779	-5.86341	4.53463e-09	2.27181e-08	236	263	192	142	170	164	EGL1, ATMYC-2, EGL3, AtEGL3	Mutant has reduced trichomes, anthocyanin, and seed coat mucilage and abnormally patterned stomates. Mutants are defective in jasmonate-induced anthocyanin accumulation. Encodes a bHLH Transcription Factor 1. The protein is functionally redundant with GL3 and TT8 and interacts with TTG1, the myb proteins GL1, PAP1 and 2, CPC and TRY, and it will form heterodimers with GL3. Expression in N (non-ha…
AT1G63800	up	1473.33	0.765386	0.0565484	13.5351	9.71116e-42	2.45472e-40	1010	1150	862	1810	2178	2134	UBC5	ubiquitin-conjugating enzyme 5;(source:Araport11)
AT1G64090	down	3880.49	-0.707913	0.0389032	-18.1968	5.47161e-74	3.02011e-72	4190	5361	3824	2719	3537	3506	RTNLB3, RTN3	Reticulan like protein B3;(source:Araport11)
AT1G64160	down	28.8692	-2.15152	0.391727	-5.4924	3.96509e-08	1.80737e-07	31	64	38	12	12	11	DIR5, AtDIR5	Encodes a dirigent protein involved in the synthesis of (-)pinoresinol. Dirigent proteins impart stereoselectivity on the phenoxy radical coupling reaction yielding optically active lignans from two molecules of coniferyl alcohol.
AT1G64170	up	305.505	0.91894	0.112602	8.16098	3.32308e-16	2.88745e-15	198	247	147	357	497	475	ATCHX16, CHX16	member of Putative Na+/H+ antiporter family
AT1G64210	up	153.405	0.680299	0.153211	4.44028	8.98437e-06	3.12507e-05	108	125	94	167	240	220	no symbol available	Leucine-rich repeat protein kinase family protein;(source:Araport11)
AT1G64370	up	1623.76	0.710597	0.0536778	13.2382	5.28142e-40	1.26731e-38	1047	1356	1013	1945	2398	2315	PARCL	Encodes an intrinsically disordered plant protein that appears in condensates in the cytosol, in nuclei and nucleoli, binds RNA and can act as an RNA chaperone.
AT1G64380	down	116.4	-0.716233	0.176365	-4.06108	4.88467e-05	0.000153728	134	170	101	95	95	100	no symbol available	encodes a member of the DREB subfamily A-6 of ERF/AP2 transcription factor family. The protein contains one AP2 domain. There are 8 members in this subfamily including RAP2.4.
AT1G64390	down	1291.73	-0.679986	0.0605439	-11.2313	2.86304e-29	4.63841e-28	1374	1899	1182	956	1246	1086	AtGH9C2, GH9C2	glycosyl hydrolase 9C2;(source:Araport11)
AT1G64400	up	161.925	0.876393	0.156227	5.60974	2.02629e-08	9.51101e-08	85	136	97	204	229	259	LACS3	AMP-dependent synthetase and ligase family protein;(source:Araport11)
AT1G64405	up	36.9572	0.998956	0.323067	3.0921	0.00198743	0.00481677	22	24	22	35	68	62	no symbol available	hypothetical protein;(source:Araport11)
AT1G64590	up	802.448	0.655974	0.0722709	9.07659	1.12028e-19	1.19232e-18	518	728	491	968	1117	1156	no symbol available	NAD(P)-binding Rossmann-fold superfamily protein;(source:Araport11)
AT1G64650	down	2279.89	-0.680904	0.0466657	-14.5911	3.1994e-48	9.857e-47	2444	3319	2093	1717	2065	2009	no symbol available	Major facilitator superfamily protein;(source:Araport11)
AT1G64710	up	204.136	1.31169	0.137868	9.5141	1.83288e-21	2.1357e-20	99	138	90	294	344	322	no symbol available	GroES-like zinc-binding alcohol dehydrogenase family protein;(source:Araport11)
AT1G64740	up	489.712	0.606526	0.0928543	6.53202	6.48885e-11	3.83776e-10	355	429	295	614	714	618	TUA1	alpha-tubulin expressed primarily in stamens and mature pollen
AT1G64760	down	278.235	-0.805693	0.122864	-6.55763	5.46713e-11	3.26034e-10	322	432	241	218	218	231	ZET	ZERZAUST is an atypical &#946;-1,3 glucanase. The protein is localized to punctate regions of the apoplast, near cellular junctions. Mutants in Ler background display aberrant floral morphology and twisted siliques and stems. Biochemcial analysis of mutant cell wall composition indicates cell wall defects. However, in Col background, there is no phenotype due to compensatory effect of ZETH gene e…
AT1G64880	down	3031.23	-0.812226	0.041063	-19.78	4.4263e-87	3.12567e-85	3473	4430	2879	2118	2695	2466	no symbol available	Ribosomal protein S5 family protein;(source:Araport11)
AT1G64910	down	44.9976	-1.45194	0.292346	-4.96652	6.81656e-07	2.71685e-06	60	82	44	22	24	34	no symbol available	UDP-Glycosyltransferase superfamily protein;(source:Araport11)
AT1G64920	down	211.807	-0.791194	0.130864	-6.04594	1.48542e-09	7.8039e-09	251	308	191	159	178	175	no symbol available	UDP-Glycosyltransferase superfamily protein;(source:Araport11)
AT1G64980	down	686.512	-0.654937	0.0748906	-8.74526	2.22508e-18	2.19684e-17	711	974	656	522	613	627	CDI	Encodes a putative nucleotide-diphospho-sugar transferase required for pollen germination and tube growth.
AT1G65060	down	336.689	-1.12185	0.105974	-10.5861	3.45674e-26	4.97681e-25	430	528	331	210	254	237	4CL3	encodes an isoform of 4-coumarate:CoA ligase (4CL), which is involved in the last step of the general phenylpropanoid pathway. mRNA levels are not induced in response to wounding or to fungal infection by P. parasitica. mRNA is expressed in flowers, to a lesser degree in mature leaves and siliques and marginally in seedling roots and bolting stems of mature plants. The catalytic efficiency was in…
AT1G65090	down	3.52429	-2.73439	1.20465	-2.26987	0.0232156	0.0445178	6	10	2	2	1	0	no symbol available	Protein of unknown function that is found on the surfaces of lipid droplets and may function to anchor the droplets to the plasma membrane.
AT1G65190	up	77.9859	0.744896	0.218907	3.4028	0.000666986	0.00176435	64	60	38	99	114	109	ZRK13	Required for resistance against Pseudoidium neolycopersici in Arabidopsis accession Bla-6.
AT1G65290	down	4950.28	-0.640118	0.0349528	-18.3138	6.42796e-75	3.61069e-73	5392	6646	4713	3666	4752	4387	mtACP2	Encodes a member of the mitochondrial acyl carrier protein (ACP) family that forms part of the membrane arm of mitochondrial complex and contributes to the mitochondrial respiratory chain. The mRNA is cell-to-cell mobile. The designations of mtACP-1 and mtACP-2 in Klusch et al. 2021 (DOI:10.1093/plcell/koab092)are flipped with respect to the nomenclature published by Meyer et al. 2007 (DOI:10.100…
AT1G65340	down	2.51509	-4.90816	1.558	-3.15029	0.00163107	0.0040219	6	5	3	0	0	0	CYP96A3	member of CYP96A
AT1G65390	down	84.2516	-1.48346	0.218753	-6.78144	1.18987e-11	7.49361e-11	108	137	100	32	52	64	PP2-A5, ATPP2-A5	Phloem Protein2 family gene encoding a two-domain protein containing predicted lectin and Toll/Interleukin-1 receptor domains, which is induced upon spider mite attack and improves the ability to defend against T. urticae by participating in the tight regulation of hormonal cross talk upon mite feeding.
AT1G65470	down	423.634	-0.693851	0.0960088	-7.22695	4.9397e-13	3.44231e-12	480	561	409	337	377	351	FAS1, NFB2, FUGU2	Chromatin Assembly Factor-1 (CAF-1) p150 subunit. Mutants have reduced heterochromatin content. In Arabidopsis, the three CAF-1 subunits are encoded by FAS1, FAS2 and, most likely, MSI1, respectively. Mutations in FAS1 or FAS2 lead to increased frequency of homologous recombination and T-DNA integration in Arabidopsis.
AT1G65484	up	15.0375	2.02572	0.561359	3.6086	0.000307854	0.000860107	2	11	4	29	21	29	STMP3	Secreted peptide which functions in plant growth and pathogen defense.
AT1G65610	up	444.728	0.674766	0.0917733	7.35253	1.94483e-13	1.40686e-12	312	390	254	499	649	666	AtKOR2, ATGH9A2, KOR2	Six-hairpin glycosidases superfamily protein;(source:Araport11)
AT1G65690	up	849.837	0.971951	0.0682929	14.2321	5.79183e-46	1.66667e-44	514	635	447	1058	1390	1279	NHL6	Encodes NHL6 (NDR1/HIN1-like 6). Plays an important role in the abiotic stresses-induced ABA signaling and biosynthesis, particularly during seed germination and early seedling development.
AT1G65710	down	173.698	-0.861664	0.147492	-5.8421	5.15483e-09	2.56004e-08	186	266	175	102	165	144	no symbol available	serine/arginine repetitive matrix-like protein;(source:Araport11)
AT1G65845	up	1242.79	0.742954	0.0592853	12.5318	4.9988e-36	1.04309e-34	819	1028	737	1414	1866	1878	no symbol available	transmembrane protein;(source:Araport11)
AT1G65850	up	80.4305	0.695496	0.209585	3.31845	0.000905179	0.00234153	49	72	50	99	111	118	no symbol available	Disease resistance protein (TIR-NBS-LRR class) family;(source:Araport11)
AT1G65900	down	175.128	-0.797322	0.153234	-5.20329	1.95796e-07	8.25022e-07	217	239	163	98	159	170	no symbol available	plant/protein;(source:Araport11)
AT1G66100	up	11.1023	1.49811	0.601473	2.49073	0.0127479	0.0260582	2	7	7	16	20	18	no symbol available	Predicted to encode a PR (pathogenesis-related) protein. Belongs to the plant thionin (PR-13) family with the following members: At1g66100, At5g36910, At1g72260, At2g15010, At1g12663, At1g12660.
AT1G66130	up	103.139	0.721252	0.184481	3.90963	9.24366e-05	0.000279978	65	86	65	124	155	145	no symbol available	NAD(P)-binding Rossmann-fold superfamily protein;(source:Araport11)
AT1G66140	up	640.545	1.11903	0.0832459	13.4425	3.40819e-41	8.45169e-40	319	456	346	833	1046	1021	ZFP4	Encodes a zinc finger protein containing only a single zinc finger.
AT1G66160	down	1470.12	-0.628301	0.0537114	-11.6977	1.30923e-31	2.34103e-30	1618	2037	1325	1146	1364	1305	CMPG1, ATCMPG1	CYS, MET, PRO, and GLY protein 1;(source:Araport11)
AT1G66180	up	6265.1	0.888165	0.0332152	26.7397	1.62505e-157	5.02049e-155	3980	4810	3418	7687	9936	9301	no symbol available	The gene encodes a putative aspartyl protease (ASP). Its expression is induced in response to light and ascorbate. The mRNA is cell-to-cell mobile.
AT1G66200	up	6677.97	0.730306	0.032175	22.6979	4.69495e-114	5.73816e-112	4427	5617	3923	8109	9727	9686	ATGSR2, GSR2, GLN1;2	encodes a cytosolic glutamate synthetase, this enzyme has low affinity with substrate ammonium
AT1G66250	down	351.146	-0.67926	0.109212	-6.21966	4.98223e-10	2.72766e-09	397	532	290	239	343	317	no symbol available	O-Glycosyl hydrolases family 17 protein;(source:Araport11)
AT1G66320	down	10.9467	-4.09966	0.865793	-4.73515	2.18892e-06	8.24141e-06	15	26	17	1	1	2	no symbol available	F-box/RNI-like superfamily protein;(source:Araport11)
AT1G66400	down	721.162	-0.729703	0.0767511	-9.50739	1.95504e-21	2.27566e-20	847	1005	655	545	604	641	CML23	Encodes a calmodulin-like protein. Regulates nitric oxide levels and transition to flowering.
AT1G66520	down	164.561	-0.589798	0.145226	-4.06125	4.88102e-05	0.000153634	182	214	153	120	154	161	pde194	formyltransferase;(source:Araport11)
AT1G66620	down	203.502	-0.74211	0.142895	-5.19339	2.06502e-07	8.66851e-07	240	250	210	144	160	198	no symbol available	Protein with RING/U-box and TRAF-like domain;(source:Araport11)
AT1G66700	up	271.722	1.09616	0.117345	9.3414	9.50651e-21	1.06692e-19	164	190	128	353	450	422	PXMT1	A member of the Arabidopsis SABATH methyltransferase gene family. Encodes PXMT1, a methyltransferase that methylates 1,7-paraxanthine.
AT1G66920	up	10.4576	2.29493	0.684071	3.35481	0.00079419	0.00207152	0	6	4	15	23	20	no symbol available	Protein kinase superfamily protein;(source:Araport11)
AT1G66940	up	43.9373	1.16535	0.292884	3.97889	6.92369e-05	0.000213548	27	28	20	67	68	64	no symbol available	kinase-like protein;(source:Araport11)
AT1G66970	up	130.175	1.05387	0.180305	5.84493	5.06774e-09	2.52073e-08	69	86	78	157	189	235	SVL2, GDPDL1	Encodes a member of the glycerophosphodiester phosphodiesterase like (GDPD-like) family.
AT1G66980	up	86.0784	1.16914	0.232956	5.01872	5.20163e-07	2.09194e-06	35	65	48	85	150	165	SNC4, GDPDL2	Encodes SNC4 (suppressor of npr1-1, constitutive 4), an atypical receptor-like kinase with two predicted extracellular glycerophosphoryl diester phosphodiesterase domains.
AT1G67030	up	1476.99	0.647639	0.0586476	11.0429	2.3731e-28	3.72791e-27	971	1264	954	1792	2079	2072	ZFP6	Encodes a novel C2H2 zinc finger protein containing only a single zinc finger which plays a key role in regulating trichome development by integrating GA and cytokinin signaling. The mRNA is cell-to-cell mobile.
AT1G67035	down	62.1423	-0.801947	0.248819	-3.22301	0.00126852	0.0031934	53	100	68	44	60	46	no symbol available	homeobox Hox-B3-like protein;(source:Araport11)
AT1G67090	up	21671.3	0.64708	0.0245381	26.3704	2.99468e-153	8.22392e-151	14911	18943	13134	25230	31200	31055	RBCS1A	Encodes a member of the Rubisco small subunit (RBCS) multigene family: RBCS1A (At1g67090), RBCS1B (At5g38430), RBCS2B (At5g38420), and RBCS3B (At5g38410). Functions to yield sufficient Rubisco content for leaf photosynthetic capacity.
AT1G67100	down	15.8928	-1.62524	0.501759	-3.23909	0.00119912	0.00303485	17	29	21	6	14	6	LBD40	LOB domain-containing protein 40;(source:Araport11)
AT1G67148	up	125.717	1.17847	0.173769	6.78181	1.18679e-11	7.47636e-11	75	82	57	171	218	187	no symbol available	hypothetical protein;(source:Araport11)
AT1G67180	down	73.5737	-0.637336	0.228528	-2.78887	0.00528922	0.0117818	95	79	71	54	74	62	STUbL2	Encodes a plant-specific ubiquitin E3 ligase DDRM1 ubiquitinates and stabilizes SOG1 to promote homologous recombination repair.
AT1G67265	up	14.1688	1.9907	0.581452	3.42367	0.000617816	0.00164347	1	9	6	27	29	18	DVL3, RTFL21	ROTUNDIFOLIA like 21;(source:Araport11)
AT1G67370	down	59.489	-0.752016	0.248444	-3.0269	0.00247075	0.0058711	56	97	57	49	52	45	ATASY1, ASY1	Meiotic asynaptic mutant 1 (ASY1). ASY1 protein is initially distributed as numerous foci throughout the chromatin. During early G2, the foci are juxtaposed to the nascent chromosome axes to form a continuous axis associated signal.
AT1G67400	up	80.818	0.610818	0.206184	2.96249	0.00305162	0.0071198	56	76	47	91	119	114	ELMOD_C	Member of the ELMOD family.
AT1G67430	down	15262.9	-0.623238	0.0279523	-22.2965	3.99821e-110	4.53756e-108	16533	20393	14474	11394	14137	14220	no symbol available	Ribosomal protein L22p/L17e family protein;(source:Araport11)
AT1G67470	down	175.78	-0.675506	0.152353	-4.43383	9.25726e-06	3.21798e-05	182	248	172	132	189	127	ZRK12	Protein kinase superfamily protein;(source:Araport11)
AT1G67710	up	388.504	0.680088	0.0999136	6.80676	9.98235e-12	6.30637e-11	256	335	239	455	534	592	ARR11	Encodes an Arabidopsis response regulator (ARR) protein that acts in concert with other type-B ARRs in the cytokinin signaling pathway. Affects ABA-JA crosstalk.
AT1G67740	up	1008.81	0.802524	0.0666984	12.0321	2.40862e-33	4.60287e-32	653	828	566	1233	1626	1384	YCF32, PSBY	PsbY precursor (psbY) mRNA. This single nuclear gene is imported into the chloroplasts where it is processed into two integral membrane proteins with identical topology (PsbY-1 and PsbY-2). The protein appears to bind manganese. Important for the redox control of cytochrome b559.
AT1G67750	down	399.799	-1.13997	0.107876	-10.5674	4.21949e-26	6.05147e-25	427	646	458	243	270	311	no symbol available	Pectate lyase family protein;(source:Araport11)
AT1G67760	down	51.8907	-1.85778	0.292336	-6.35495	2.08493e-10	1.17709e-09	78	76	69	13	31	31	no symbol available	TCP-1/cpn60 chaperonin family protein;(source:Araport11)
AT1G67780	down	148.714	-0.999077	0.156726	-6.37469	1.83338e-10	1.04274e-09	180	227	146	102	105	120	DDR3	Zinc-finger domain of monoamine-oxidase A repressor R1 protein;(source:Araport11)
AT1G67785	up	28.6344	1.01173	0.362634	2.78994	0.00527178	0.0117482	18	21	14	29	43	56	no symbol available	hypothetical protein;(source:Araport11)
AT1G67800	up	685.177	0.72172	0.0776375	9.29602	1.45795e-20	1.62315e-19	471	570	398	779	1096	955	RGLG5	Copine (Calcium-dependent phospholipid-binding protein) family;(source:Araport11)
AT1G67830	up	108.925	0.675284	0.197575	3.41786	0.000631148	0.00167513	66	81	82	141	135	162	ATFXG1, FXG1	Encodes a protein with &#945;-fucosidase activity. The activity was assessed on 2'-fucosyl-lactitol. AtFXG1 was able to remove the t-fucosyl residues of XXFG xyloglucan oligosaccharides.
AT1G67850	up	168.885	0.693296	0.161656	4.28871	1.79717e-05	5.99075e-05	104	175	87	189	289	218	no symbol available	lysine ketoglutarate reductase trans-splicing protein (DUF707);(source:Araport11)
AT1G67860	up	21.725	1.14217	0.434946	2.626	0.00863953	0.0184166	5	19	14	24	41	35	no symbol available	transmembrane protein;(source:Araport11)
AT1G67865	up	11.2032	3.52358	0.811382	4.3427	1.40745e-05	4.77099e-05	2	2	1	22	32	14	no symbol available	hypothetical protein;(source:Araport11)
AT1G67870	up	3502.28	1.22974	0.0386778	31.7944	7.73258e-222	5.73345e-219	1854	2371	1606	4790	5826	5607	no symbol available	glycine-rich protein;(source:Araport11)
AT1G67950	down	495.078	-0.67861	0.0915701	-7.41082	1.25518e-13	9.21463e-13	593	639	457	369	473	416	BPL2	ACD11 binding partner, negatively regulates ROS-mediated defense response.
AT1G68010	up	1547.86	0.755667	0.0528018	14.3114	1.85818e-46	5.42432e-45	1052	1269	880	1902	2265	2252	HPR, ATHPR1	Encodes hydroxypyruvate reductase.
AT1G68050	up	388.349	0.708936	0.105565	6.71561	1.87281e-11	1.15847e-10	272	325	222	519	557	506	ADO3, FKF1	Encodes FKF1, a flavin-binding kelch repeat F box protein, is clock-controlled, regulates transition to flowering. Forms a complex with GI on the CO promoter to regulate CO expression.
AT1G68190	up	91.0275	1.10398	0.207022	5.33267	9.67806e-08	4.22115e-07	52	71	39	137	136	135	BBX27	B-box zinc finger family protein;(source:Araport11)
AT1G68200	up	18.9781	1.27891	0.454225	2.81559	0.00486876	0.0109339	12	12	7	20	29	41	AtC3H15, CDM1	Zinc finger C-x8-C-x5-C-x3-H type family protein;(source:Araport11)
AT1G68230	up	41.0413	1.52753	0.322705	4.73352	2.20664e-06	8.30112e-06	14	32	14	70	64	66	no symbol available	Reticulon family protein;(source:Araport11)
AT1G68240	down	16.0515	-1.36133	0.484717	-2.8085	0.00497732	0.0111563	23	27	15	8	15	7	no symbol available	basic helix-loop-helix (bHLH) DNA-binding superfamily protein;(source:Araport11)
AT1G68260	down	151.097	-0.668484	0.153241	-4.3623	1.28701e-05	4.38142e-05	160	226	135	104	140	144	ALT3	Thioesterase superfamily protein;(source:Araport11)
AT1G68450	up	114.219	1.47786	0.197569	7.48021	7.42012e-14	5.5387e-13	56	56	54	133	211	216	PDE337	VQ motif-containing protein;(source:Araport11)
AT1G68500	up	21.7916	0.966291	0.416619	2.31937	0.0203751	0.0396072	10	13	17	26	37	32	no symbol available	hypothetical protein;(source:Araport11)
AT1G68520	up	284.388	1.11764	0.117849	9.48369	2.45439e-21	2.83318e-20	170	189	139	349	496	447	BBX14	B-box type zinc finger protein with CCT domain-containing protein;(source:Araport11). Putative transcriptional regulatory protein.
AT1G68530	up	622.469	0.677485	0.0769214	8.8075	1.27965e-18	1.2845e-17	416	550	369	732	905	897	G2, KCS6, CER6, POP1, AtCUT1, AtCER6, CUT1	Encodes KCS6, a member of the 3-ketoacyl-CoA synthase family involved in the biosynthesis of VLCFA (very long chain fatty acids).
AT1G68560	down	4706.41	-0.645138	0.0357238	-18.059	6.69973e-73	3.60845e-71	5015	6710	4323	3443	4468	4253	XYL1, GH31, TRG1, ATXYL1, AXY3	Encodes a bifunctional alpha-l-arabinofuranosidase/beta-d-xylosidase that belongs to family 3 of glycoside hydrolases.
AT1G68585	up	41.3758	0.987125	0.300775	3.28194	0.00103095	0.00263956	20	37	21	60	65	56	no symbol available	hypothetical protein;(source:Araport11)
AT1G68700	up	70.5698	0.63915	0.23439	2.72686	0.00639395	0.014018	56.52	54.98	41.11	68.86	123.64	93.83	no symbol available	transmembrane protein;(source:Araport11)
AT1G68710	up	825.935	0.664374	0.0729937	9.10179	8.8853e-20	9.53423e-19	547.48	727.02	504.89	969.14	1293.36	1090.17	ALA9	ATPase E1-E2 type family protein / haloacid dehalogenase-like hydrolase family protein;(source:Araport11)
AT1G68765	up	18.9576	2.23982	0.500987	4.47081	7.79232e-06	2.73223e-05	7	4	7	25	44	35	IDA	Encodes a small protein of 77 amino acids. Loss of function mutations are defective in the process of ethylene independent floral organ abscission. Although the mutants have a normal appearing abscission zone, the floral organs do not abscisce. The peptide appears to be secreted and may function as a ligand. Arabidopsis 35S:IDA lines constitutively overexpressing IDA exhibit earlier abscission of…
AT1G68780	up	27.3723	0.865831	0.375478	2.30594	0.0211137	0.0409035	22	15	16	26	49	43	no symbol available	RNI-like superfamily protein;(source:Araport11)
AT1G68820	up	1064.99	0.720751	0.0605953	11.8945	1.264e-32	2.34694e-31	713	934	599	1272	1590	1525	PPRT1	Putative C3HC4 zinc-finger ubiquitin E3 ligase, negative regulator in ABA and drought stress response. May act as a positive role in regulating the high temperature by mediating the degradation of unknown target proteins.
AT1G68825	down	119.559	-0.698483	0.175586	-3.97802	6.94908e-05	0.000214271	113	189	114	89	110	103	RTFL15, DVL5	ROTUNDIFOLIA like 15;(source:Araport11)
AT1G68880	up	148.42	0.634788	0.154248	4.11537	3.86561e-05	0.000123526	104	127	92	168	230	200	AtbZIP, bZIP	basic leucine-zipper 8;(source:Araport11)
AT1G69040	down	2252.22	-0.614441	0.0470817	-13.0505	6.31099e-39	1.45624e-37	2330	3215	2073	1672	2100	2123	ACR4	ACT-domain containing protein involved in feedback regulation of amino acid metabolism
AT1G69160	up	148.831	0.858728	0.168801	5.0872	3.63382e-07	1.48586e-06	80	124	90	200	191	239	BGL1	suppressor;(source:Araport11)
AT1G69240	up	117.605	0.697496	0.182496	3.82198	0.000132386	0.000391386	77	86	83	129	167	185	MES15, ATMES15, RHS9	Encodes a protein predicted to act as a carboxylesterase. It has similarity to the SABP2 methyl salicylate esterase from tobacco but no enzymatic activity has been identified for this protein.
AT1G69310	up	977.68	0.602574	0.0662216	9.09936	9.08678e-20	9.73634e-19	683	921	570	1063	1450	1404	ATWRKY57, WRKY57	Encodes WRKY57, a member of the WRKY Transcription Factor. Activation of WRKY57 confers drought tolerance.
AT1G69325	up	24.3132	1.42158	0.42118	3.37524	0.000737513	0.00193344	15	14	8	24	37	58	no symbol available	Remorin family protein;(source:Araport11)
AT1G69350	down	43.8551	-0.79018	0.281483	-2.8072	0.0049974	0.0111991	50	60	44	31	33	42	no symbol available	Tetratricopeptide repeat (TPR)-like superfamily protein;(source:Araport11)
AT1G69430	down	26.1339	-1.04961	0.385444	-2.72312	0.00646677	0.0141643	27	45	27	18	12	26	no symbol available	Son of sevenless protein;(source:Araport11)
AT1G69450	up	1540.86	0.750523	0.0533614	14.0649	6.24119e-45	1.73753e-43	1044	1339	829	1857	2301	2239	no symbol available	Early-responsive to dehydration stress protein (ERD4);(source:Araport11)
AT1G69480	up	69.5429	1.33277	0.25071	5.31599	1.06081e-07	4.59793e-07	49	38	23	84	134	114	no symbol available	EXS (ERD1/XPR1/SYG1) family protein;(source:Araport11)
AT1G69490	up	112.212	0.933731	0.180328	5.17795	2.24333e-07	9.38158e-07	73	87	55	147	163	176	NAP, ATNAP, ANAC029	Encodes a member of the NAC transcription factor gene family. It is expressed in floral primordia and upregulated by AP3 and PI. Its expression is associated with leaf senescence. The mRNA is cell-to-cell mobile.
AT1G69570	up	128.532	0.895097	0.184673	4.84693	1.2539e-06	4.85073e-06	59	118	75	175	175	200	CDF5	CDF5 is a circadian regulated transcript that is antiphasic with respect to its natural antisense transcript (NAT) FLORE (AT1G69572).CDF5 transcript accumulation delays flowering. CDF5 links circadian oscillation and photoperiodism.
AT1G69770	down	1170.78	-0.878679	0.0581595	-15.1081	1.43202e-51	4.77568e-50	1310	1721	1191	778	999	953	CMT3	Encodes a chromomethylase involved in methylating cytosine residues at non-CG sites. Involved in preferentially methylating transposon-related sequences, reducing their mobility. CMT3 interacts with an Arabidopsis homologue of HP1 (heterochromatin protein 1), which in turn interacts with methylated histones. Involved in gene silencing.
AT1G69790	up	164.171	0.906016	0.14869	6.09333	1.10589e-09	5.88502e-09	97	125	95	196	259	254	PBL18	Protein kinase superfamily protein;(source:Araport11)
AT1G69810	up	728.235	0.607474	0.0742092	8.18597	2.70117e-16	2.35997e-15	505	663	442	811	1121	985	ATWRKY36, WRKY36	member of WRKY Transcription Factor; Group II-b; interacts with AFP2 to break primary seed dormancy by progressively silencing DOG1.
AT1G69880	up	135.417	1.11969	0.1648	6.7942	1.08919e-11	6.87122e-11	71	100	67	180	215	218	ATH8, TH8	thioredoxin H-type 8;(source:Araport11)
AT1G69920	up	81.5952	0.961076	0.219654	4.3754	1.21208e-05	4.14345e-05	53	61	40	113	104	137	GSTU12, ATGSTU12	Encodes glutathione transferase belonging to the tau class of GSTs. Naming convention according to Wagner et al. (2002).
AT1G70090	down	794.729	-0.615368	0.071763	-8.575	9.90841e-18	9.41087e-17	825	1136	729	579	800	704	GATL9, LGT8	Encodes a protein with putative galacturonosyltransferase activity.
AT1G70130	down	27.5378	-1.10184	0.389273	-2.8305	0.00464751	0.0104677	48	34	22	15	16	27	LecRK-V.2	Concanavalin A-like lectin protein kinase family protein;(source:Araport11)
AT1G70280	down	630.463	-0.651027	0.0853324	-7.6293	2.36029e-14	1.81669e-13	665	951	552	434	637	562	no symbol available	NHL domain-containing protein;(source:Araport11)
AT1G70300	up	1648.09	0.84898	0.0536095	15.8364	1.74611e-56	6.67361e-55	1018	1398	876	1982	2496	2546	KUP6	potassium transporter
AT1G70390	up	6.53194	2.64637	0.890618	2.97139	0.00296459	0.00694589	1	2	2	7	15	16	no symbol available	F-box and associated interaction domains-containing protein;(source:Araport11)
AT1G70400	up	1.88963	4.24661	1.69477	2.50571	0.0122205	0.0250906	0	0	0	2	9	2	no symbol available	NOSIC domain protein;(source:Araport11)
AT1G70440	up	84.2491	1.40927	0.220378	6.39481	1.6075e-10	9.185e-10	45	50	33	136	141	124	SRO3	Encodes a protein with similarity to RCD1 but without the WWE domain. The protein does have a PARP signature upstream of the C-terminal protein interaction domain. The PARP signature may bind NAD+ and attach the ADP-ribose-moiety from NAD+ to the target molecule. Its presence suggests a role for the protein in ADP ribosylation.
AT1G70460	up	431.137	0.862171	0.0925399	9.31675	1.19958e-20	1.33953e-19	259	354	240	528	666	647	PERK13, RHS10, AtPERK13	Encodes a member of the proline-rich extensin-like receptor kinase (PERK) family. This family consists of 15 predicted receptor kinases (PMID: 15653807); modulates phosphate deficiency-induced root hair elongation.
AT1G70500	up	43.4922	1.15399	0.304001	3.79602	0.000147039	0.000431382	22	32	21	74	59	62	no symbol available	Pectin lyase-like superfamily protein;(source:Araport11)
AT1G70560	down	314.948	-0.680455	0.110734	-6.14496	7.99857e-10	4.30487e-09	356	427	295	243	309	247	CKRC1, WEI8, SAV3, TIR2, TAA1	TAA1 is involved in the shade-induced production of indole-3-pyruvate (IPA), a precursor to IAA, a biologically active auxin. It is also involved in regulating many aspects of plant growth and development from embryogenesis to flower formation and plays a role in ethylene-mediated signaling. This enzyme can catalyze the formation of IPA from L-tryptophan. Though L-Trp is expected to be the prefer…
AT1G70600	down	19594.3	-0.758196	0.143947	-5.26719	1.3853e-07	5.92702e-07	23533	22439	21114	14378	16805	16859	no symbol available	Ribosomal protein L18e/L15 superfamily protein;(source:Araport11)
AT1G70690	up	479.561	0.679316	0.0885803	7.66893	1.73436e-14	1.34703e-13	347	414	267	571	719	663	PDLP5, HWI1	Encodes a plasmodesmal protein that may be involved in the intercellular movement of molecules through the plasmodesmata. The protein has two DUF26 domains and a single transmembrane domain.
AT1G70710	down	1140.21	-0.614583	0.0590791	-10.4027	2.40944e-25	3.31656e-24	1175	1600	1073	851	1088	1044	GH9B1, CEL1, ATGH9B1	endo-1,4-beta-glucanase. Involved in cell elongation.
AT1G70760	up	203.295	0.869182	0.147446	5.89492	3.74853e-09	1.89204e-08	118.66	174.9	108	299	287	274	NdhL, CRR23	a subunit of the chloroplast NAD(P)H dehydrogenase complex, involved in PSI cyclic electron transport. Located on the thylakoid membrane. Mutant has impaired NAD(P)H dehydrogenase activity. The mRNA is cell-to-cell mobile.
AT1G70810	up	246.609	0.68522	0.121763	5.62748	1.82866e-08	8.6161e-08	165	227	138	273	377	361	CAR7	Calcium-dependent lipid-binding (CaLB domain) family protein;(source:Araport11)
AT1G70820	up	138.043	1.74595	0.17545	9.95126	2.49004e-23	3.15604e-22	51	65	59	197	257	249	no symbol available	phosphoglucomutase, putative / glucose phosphomutase;(source:Araport11)
AT1G70860	up	99.8494	1.77472	0.205801	8.62348	6.4948e-18	6.24062e-17	39	48	38	157	166	185	no symbol available	Polyketide cyclase/dehydrase and lipid transport superfamily protein;(source:Araport11)
AT1G70880	up	240.027	1.04498	0.128028	8.16211	3.29233e-16	2.86184e-15	130	172	132	333	366	364	no symbol available	Polyketide cyclase/dehydrase and lipid transport superfamily protein;(source:Araport11)
AT1G71030	up	331.557	1.64827	0.112907	14.5985	2.87294e-48	8.87578e-47	146	170	129	461	633	572	ATMYBL2, MYBL2	Encodes a putative myb family transcription factor. In contrast to most other myb-like proteins its myb domain consists of a single repeat. A proline-rich region potentially involved in transactivation is found in the C-terminal part of the protein. Its transcript accumulates mainly in leaves.
AT1G71040	up	679.296	0.689667	0.0762548	9.04424	1.50711e-19	1.59184e-18	468	569	407	801	956	1014	LPR2	Encodes LPR2. Function together with LPR1 (AT1G23010) and a P5-type ATPase (At5g23630/PDR2) in a common pathway that adjusts root meristem activity to Pi (inorganic phosphate) availability.
AT1G71140	up	74.4715	1.32623	0.23817	5.56844	2.57036e-08	1.19438e-07	45	49	25	108	105	138	DTX14	MATE transporter that can export the antibiotic norfloxacin.
AT1G71520	down	47.8718	-0.904218	0.27	-3.34895	0.000811176	0.00211212	54	71	49	27	41	43	no symbol available	encodes a member of the DREB subfamily A-5 of ERF/AP2 transcription factor family. The protein contains one AP2 domain. There are 16 members in this subfamily including RAP2.1, RAP2.9 and RAP2.10.
AT1G71697	up	1308.49	0.593934	0.0553185	10.7366	6.85047e-27	1.01791e-25	928	1154	816	1522	1847	1831	CEK1, CK, CK1, ATCK1	Encodes choline kinase. mRNA levels are increased in response to wounding. The mRNA is cell-to-cell mobile.
AT1G71850	down	295.778	-0.611542	0.116678	-5.24127	1.59475e-07	6.78792e-07	302	390	299	194	291	293	no symbol available	Ubiquitin carboxyl-terminal hydrolase family protein;(source:Araport11)
AT1G71870	up	181.469	0.78791	0.146323	5.38471	7.25596e-08	3.2075e-07	114	150	106	233	294	231	MATE45, bige1a	Metabolite transporter involved in the anthocyanin response to anthocyanin induction conditions. Affects ABA signaling and localization.
AT1G71910	up	50.5305	0.890255	0.277856	3.20402	0.00135525	0.0033937	27	48	25	69	88	60	no symbol available	hypothetical protein;(source:Araport11)
AT1G71960	up	622.094	0.598285	0.0817731	7.31641	2.54698e-13	1.82464e-12	433	557	386	773	888	806	ABCG25, ATABCG25	Encodes a plasma membrane localized ABC transporter involved in abscisic acid transport and responses.
AT1G71970	up	233.709	0.931522	0.124136	7.50407	6.18651e-14	4.64437e-13	143	182	123	285	370	361	no symbol available	hypothetical protein;(source:Araport11)
AT1G72150	up	10342.2	0.629225	0.0352542	17.8482	2.98479e-71	1.54046e-69	7177	9631	5944	11768	15560	14308	PATL1	novel cell-plate-associated protein that is related in sequence to proteins involved in membrane trafficking in other eukaryotes The mRNA is cell-to-cell mobile.
AT1G72210	down	243.204	-0.759293	0.127186	-5.96996	2.37317e-09	1.2214e-08	282	374	205	176	229	194	bHLH096, bHLH96	basic helix-loop-helix (bHLH) DNA-binding superfamily protein;(source:Araport11)
AT1G72250	down	323.514	-0.65736	0.114369	-5.74771	9.04583e-09	4.39335e-08	336	512	272	229	303	303	MDKIN1	Malectin domain kinesin.
AT1G72360	up	302.164	0.89673	0.119083	7.53032	5.06142e-14	3.82296e-13	178	221	184	364	435	500	AtERF73, ERF73, HRE1	Encodes a member of the ERF (ethylene response factor) subfamily B-2 of ERF/AP2 transcription factor family. The protein contains one AP2 domain. There are 5 members in this subfamily including RAP2.2 AND RAP2.12.
AT1G72370	down	21119.8	-0.766498	0.0251644	-30.4597	8.92177e-204	4.9614e-201	24098	30017	20022	14918	18958	17867	RPSAA, AP40, RP40, P40	acidic protein associated to 40S ribosomal subunit of ribosomes. Involved in polysome formation during active protein synthesis. Expressed in actively growing tissue.
AT1G72520	down	523.356	-1.06018	0.0891162	-11.8966	1.23329e-32	2.29375e-31	610	860	517	303	431	394	LOX4, ATLOX4	13-lipoxygenase that is induced by or abiotic stresses and triggers defense respones.
AT1G72570	down	7.47158	-2.82611	0.856468	-3.29973	0.000967785	0.00249016	6	16	14	3	3	0	AIL1	Integrase-type DNA-binding superfamily protein;(source:Araport11)
AT1G72610	up	986.324	0.867847	0.063906	13.5801	5.25889e-42	1.33843e-40	621.87	809.74	517.83	1208.42	1493.2	1518.4	GER1, GLP1, ATGER1	germin-like protein (GLP1)
AT1G72730	down	1241.7	-0.929108	0.0619232	-15.0042	6.89219e-51	2.26121e-49	1384	1940	1235	763	1069	1009	no symbol available	DEA(D/H)-box RNA helicase family protein;(source:Araport11)
AT1G72790	down	454.594	-0.595708	0.0979795	-6.07992	1.20241e-09	6.38185e-09	456	694	393	322	453	430	no symbol available	hydroxyproline-rich glycoprotein family protein;(source:Araport11)
AT1G72800	up	89.03	0.823308	0.208694	3.94505	7.97835e-05	0.000244382	68	65	45	124	131	118	no symbol available	RNA-binding (RRM/RBD/RNP motifs) family protein;(source:Araport11)
AT1G72830	up	423.219	0.620967	0.0969905	6.40235	1.53006e-10	8.75828e-10	269	399	263	519	605	568	ATHAP2C, NF-YA3, HAP2C	Encodes a subunit of CCAAT-binding complex, binds to CCAAT box motif present in some plant promoter sequences. One of three members of this class (HAP2A, HAP2B, HAP2C), it is expressed in vegetative and reproductive tissues. Expression is upregulated in the shoot of cax1/cax3 mutant.
AT1G72870	up	160.495	0.914958	0.158778	5.76252	8.28689e-09	4.03444e-08	88	133	90	171	261	268	TN5	TIR-NBS gene.
AT1G72890	up	137.341	0.906847	0.171413	5.29042	1.22037e-07	5.2517e-07	103	88	72	177	213	200	TN6	NBS TIR protein.
AT1G72910	down	40.3814	-1.48269	0.343775	-4.31295	1.61092e-05	5.40228e-05	34	62	66	14.03	30	27	TN8	Nucleotide-binding, leucine-rich repeat (NLR) gene regulated by nonsense-mediated mRNA decay (NMD) genes UPF1 and UPF3.
AT1G72940	down	798.505	-0.730514	0.0688566	-10.6092	2.70057e-26	3.91091e-25	869	1111	789	573	735	678	TN11	Nucleotide-binding, leucine-rich repeat (NLR) gene regulated by nonsense-mediated mRNA decay (NMD) genes UPF1 and UPF3.
AT1G72950	down	155.825	-0.667281	0.155256	-4.29794	1.72394e-05	5.75787e-05	179	195	153	130	138	127	TN12	Disease resistance protein (TIR-NBS class);(source:Araport11)
AT1G73000	up	7.69379	2.62001	0.812032	3.22649	0.00125321	0.00315843	3	2	1	12	18	14	PYL3, RCAR13	Encodes a member of the PYR (pyrabactin resistance )/PYL(PYR1-like)/RCAR (regulatory components of ABA receptor) family proteins with 14 members. PYR/PYL/RCAR family proteins function as abscisic acid sensors. Mediate ABA-dependent regulation of protein phosphatase 2Cs ABI1 and ABI2.
AT1G73010	down	301.192	-0.58503	0.112101	-5.21877	1.8011e-07	7.62974e-07	309	404	292	204	304	293	PS2, ATPS2, AtPPsPase1, PPsPase1	Encodes PPsPase1, a pyrophosphate-specific phosphatase catalyzing the specific cleavage of pyrophosphate (Km 38.8 uM) with an alkaline catalytic pH optimum. Expression is upregulated in the shoot of cax1/cax3 mutant.
AT1G73160	down	87.4249	-0.727778	0.203621	-3.57419	0.000351319	0.000974042	87	121	94	58	74	86	no symbol available	UDP-Glycosyltransferase superfamily protein;(source:Araport11)
AT1G73220	up	71.8383	0.657072	0.232105	2.83092	0.00464137	0.010456	63	61	32	90	97	103	OCT1, AtOCT1	Encodes Organic Cation Transporter 1 (OCT1), likely to be involved in polyamine transport.
AT1G73230	down	5834.24	-0.616822	0.0326584	-18.8871	1.45719e-79	8.68999e-78	6231	8186	5311	4338	5598	5319	no symbol available	Nascent polypeptide-associated complex NAC;(source:Araport11)
AT1G73270	up	164.594	0.775045	0.151392	5.11946	3.06417e-07	1.26408e-06	113	143	84	197	228	263	scpl6	serine carboxypeptidase-like 6;(source:Araport11)
AT1G73280	up	265.295	0.76171	0.124264	6.12975	8.80159e-10	4.7222e-09	172	256.04	128	328	400	378	scpl3	serine carboxypeptidase-like 3;(source:Araport11)
AT1G73290	up	134.026	0.624301	0.163721	3.81321	0.000137176	0.000404257	89	125.01	81	143	212	186	scpl5	serine carboxypeptidase-like 5;(source:Araport11)
AT1G73330	up	22812.9	0.938765	0.0714356	13.1414	1.90623e-39	4.5013e-38	13885	16204	13005	29221	35073	34730	ATDR4, DR4	encodes a plant-specific protease inhibitor-like protein whose transcript level in root disappears in response to progressive drought stress. The decrease in transcript level is independent from abscisic acid level.
AT1G73340	up	168.837	0.937423	0.15126	6.19745	5.73869e-10	3.12565e-09	119	127	77	223	257	252	ADTO1, CYP720A1	ADTO1 is required for the activation of systemic acquired resistance.
AT1G73410	up	147.578	0.706321	0.159369	4.43198	9.33706e-06	3.24268e-05	90	141	84	170	239	199	ATMYB54, MYB54	Encodes a putative transcription factor that is a member of the R2R3-MYB family.
AT1G73620	down	1070.54	-1.30775	0.0622405	-21.0113	5.16845e-98	4.45609e-96	1329	1712	1200	579	720	739	no symbol available	Pathogenesis-related thaumatin superfamily protein;(source:Araport11)
AT1G73630	up	169.119	0.817175	0.153284	5.33112	9.76113e-08	4.25173e-07	121	147	76	223	246	243	no symbol available	EF hand calcium-binding protein family;(source:Araport11)
AT1G73655	up	379.599	0.666026	0.101086	6.5887	4.43697e-11	2.66099e-10	239	353	229	421	585	541	no symbol available	Peptidyl-prolyl cis-trans isomerase family protein; protein interaction with begomovirus movement proteins.
AT1G73680	up	305.519	0.804877	0.11139	7.22573	4.98403e-13	3.47103e-12	191	265	166	379	487	420	alpha-DOX2, ALPHA DOX2	Encodes an alpha dioxygenase. Recombinant protein catalyzes the conversion of a wide range of fatty acids into 2(R)-hydroperoxy derivatives.
AT1G73750	up	182.955	0.693197	0.14518	4.77474	1.79941e-06	6.83387e-06	135	150	104	192	270	290	no symbol available	alpha/beta hydrolase family protein;(source:Araport11)
AT1G73810	up	32.6618	1.15105	0.345154	3.3349	0.000853296	0.0022153	14	27	16	46	62	41	no symbol available	Core-2/I-branching beta-1,6-N-acetylglucosaminyltransferase family protein;(source:Araport11)
AT1G73830	up	100.856	1.63522	0.199888	8.18068	2.82242e-16	2.46397e-15	41	52	43	141	190	174	BEE3	Encodes the brassinosteroid signaling component BEE3 (BR-ENHANCED EXPRESSION 3). Positively modulates the shade avoidance syndrome in Arabidopsis seedlings.
AT1G73860	up	112.29	0.772771	0.179466	4.30595	1.66272e-05	5.56677e-05	82	86	62	130	165	174	no symbol available	P-loop containing nucleoside triphosphate hydrolases superfamily protein;(source:Araport11)
AT1G73870	up	19.5286	2.01221	0.493564	4.0769	4.56393e-05	0.000144246	11	4	6	33	28	41	COL7, BBX16	B-box type zinc finger protein with CCT domain-containing protein;(source:Araport11)
AT1G73940	down	2243.96	-0.672575	0.0512119	-13.1332	2.1258e-39	5.00385e-38	2562	2937	2141	1693	2129	1892	no symbol available	tumor necrosis factor receptor family protein;(source:Araport11)
AT1G74000	up	56.3617	0.859184	0.276423	3.10823	0.00188213	0.00458356	45	46	22	50	96	99	SS3	encodes a protein similar to strictosidine synthase, which is involved in the production of monoterpene indole alkaloids. This gene belongs to a family of 13 members in Arabidopsis.
AT1G74030	down	4009.86	-0.780205	0.0355356	-21.9556	7.65233e-107	8.10564e-105	4526	5799	3816	2789	3533	3449	ENO1	Encodes the plastid-localized phosphoenolpyruvate enolase. Mutant plants have abnormal trichomes, defects in fatty acid metabolism.
AT1G74055	down	125.994	-0.621938	0.18328	-3.39337	0.000690383	0.00182083	113	176	134	109	95	121	no symbol available	transmembrane protein;(source:Araport11)
AT1G74060	down	6485.05	-0.590382	0.0317533	-18.5928	3.67474e-77	2.13981e-75	6857	8747	6079	4809	6336	6004	no symbol available	Ribosomal protein L6 family protein;(source:Araport11)
AT1G74240	down	211.262	-0.620066	0.127702	-4.85558	1.20037e-06	4.65256e-06	229	290	194	165	193	192	no symbol available	Mitochondrial substrate carrier family protein;(source:Araport11)
AT1G74270	down	3338.26	-0.608873	0.0498806	-12.2066	2.86605e-34	5.65683e-33	3669	4160	3291	2543	3070	3119	no symbol available	Ribosomal protein L35Ae family protein;(source:Araport11)
AT1G74410	up	366.309	0.654943	0.103103	6.35233	2.12077e-10	1.19671e-09	272	290	225	413	555	515	ATL24	RING/U-box superfamily protein;(source:Araport11)
AT1G74450	down	2020.5	-0.656639	0.0511411	-12.8398	9.81779e-38	2.173e-36	2288	2768	1834	1504	1973	1714	ROH1D	Plants overexpressing At1g74450 are stunted in height and have reduced male fertility.
AT1G74458	up	1166.23	0.852992	0.0621703	13.7203	7.67885e-43	2.00715e-41	695	972	651	1460	1717	1783	no symbol available	transmembrane protein;(source:Araport11)
AT1G74460	up	1016.66	0.679439	0.0628855	10.8044	3.28192e-27	4.95271e-26	716	845	609	1167	1498	1478	no symbol available	GDSL-motif esterase/acyltransferase/lipase. Enzyme group with broad substrate specificity that may catalyze acyltransfer or hydrolase reactions with lipid and non-lipid substrates.
AT1G74490	down	233.381	-0.759287	0.125271	-6.06115	1.35155e-09	7.1326e-09	240	330	244	171	207	194	PBL29	Protein kinase superfamily protein;(source:Araport11)
AT1G74500	down	660.789	-0.842813	0.075862	-11.1098	1.12394e-28	1.78833e-27	732	978	655	473	556	533	bHLH135, PRE3, BS1, ATBS1, TMO7	Encodes a basic helix/loop/helix transcription factor that acts downstream of MP in root initiation. TMO7 protein moves to the hypophysis and to vascular cells, contributing to MP-dependent root formation. Promotes the correct definition of the hypophysis cell division plane.
AT1G74550	down	25.9977	-0.988332	0.38913	-2.53985	0.0110899	0.0230181	22	46	29	22	22	13	CYP98A9	Encodes a tricoumaroylspermidine meta-hydroxylase that participates in the formation of N<sup>1</sup>,N<sup>5</sup>-di(hydroxyferuloyol)- N<sup>10</sup>-sinapoylspermidine, an important constituent of pollen. This gene appears to be expressed in young flower buds and inflorescence tips with notably high levels of expression in the tapetum and pollen. It is also expressed in root tips.
AT1G74590	up	266.745	0.776726	0.118012	6.58176	4.64909e-11	2.78295e-10	159	238	153	315	415	387	GSTU10, ATGSTU10	Encodes glutathione transferase belonging to the tau class of GSTs. Naming convention according to Wagner et al. (2002).
AT1G74670	up	226.516	0.722602	0.133674	5.40572	6.45498e-08	2.86997e-07	146	205	127	294	353	283	GASA6	Cell wall localized protein that functions downstream of RGL2 integrating GA, ABA, and Glc signaling. Involved in seed germination and cell expansion.
AT1G74830	up	81.3326	0.678567	0.217646	3.11776	0.00182232	0.00445299	64	54	53	93	113	124	no symbol available	myosin-binding protein, putative (Protein of unknown function, DUF593);(source:Araport11)
AT1G74880	up	206.768	0.754154	0.146974	5.13119	2.8791e-07	1.19127e-06	141	195	98	268	265	323	NDH-O, NdhO	Encodes subunit NDH-O of NAD(P)H:plastoquinone dehydrogenase complex (Ndh complex) present in the thylakoid membrane of chloroplasts. This subunit is thought to be required for Ndh complex assembly.
AT1G74890	down	19.2236	-2.04581	0.496285	-4.12226	3.75178e-05	0.000120113	43	24	18	5	10	10	ARR15	Encodes a nuclear response regulator that acts as a negative regulator in cytokinin-mediated signal transduction. Transcript accumulates in leaves and roots in response to cytokinin treatment.
AT1G74940	up	352.873	0.781684	0.108152	7.22763	4.9148e-13	3.42711e-12	266	275	181	419	525	533	no symbol available	cyclin-dependent kinase, putative (DUF581);(source:Araport11)
AT1G75030	up	159.021	0.863965	0.157915	5.47106	4.47358e-08	2.02941e-07	97	148	74	179	258	248	ATLP-3, TLP-3	encodes a PR5-like protein
AT1G75040	up	4.11797	2.69287	1.20871	2.22789	0.025888	0.049036	1	1	1	13	1	8	PR-5, PR5	Thaumatin-like protein involved in response to pathogens. mRNA level of the PR-5 gene (At1g75040)is significantly changed after cutting the inflorescence stem indicating the existence of a network of signal transducing pathways as other stress-regulated genes (At5g01410, At3g17800, At1g29930)do not response to the treatment. The mRNA is cell-to-cell mobile.
AT1G75150	down	210.234	-0.780405	0.13263	-5.88408	4.00281e-09	2.01627e-08	236	328	184	150	189	174	no symbol available	DNA ligase-like protein;(source:Araport11)
AT1G75160	up	37.0748	0.806224	0.319577	2.52279	0.0116429	0.0240267	24	25	25	36	55	66	BDR9	DUF620 family protein (DUF620);(source:Araport11)
AT1G75190	up	144.413	0.592132	0.159362	3.71563	0.000202696	0.000582249	109	141	74	171	205	199	no symbol available	hypothetical protein;(source:Araport11)
AT1G75240	up	127.737	0.754226	0.176091	4.28316	1.84254e-05	6.13188e-05	79	122	67	147	221	166	HB33, AtHB33, ZHD5	Encodes a zinc finger-homeodomain transcription factor ZHD5. Nuclear import and DNA binding of the ZHD5 transcription factor is modulated by a competitive peptide inhibitor MIF1 (AT1G74660).
AT1G75380	up	1813	0.872278	0.0498846	17.4859	1.83425e-68	9.00686e-67	1121	1461	986	2320	2768	2653	ATBBD1, BBD1	Encodes a nuclease involved in ABA-mediated callose deposition. It has been shown to interact with JAZ proteins, binds to a jasmonic acid-responsive element (JARE) and repress AtJMT expression.
AT1G75388	down	408.738	-0.652304	0.0956118	-6.82242	8.9519e-12	5.68282e-11	416.21	576.81	399.3	296.84	400.11	355.99	0	0
AT1G75390	down	446.858	-0.620017	0.0914337	-6.78105	1.19307e-11	7.51165e-11	448.79	624.19	434.7	327.16	434.89	405.01	bZIP44, AtbZIP44	Derives_from AT1G75390;(source:Araport11)
AT1G75410	up	766.114	0.801103	0.0794792	10.0794	6.8138e-24	8.81711e-23	503	665	396	1009	1077	1120	BLH3	BEL1-like homeodomain 3 (BLH3)
AT1G75440	up	1302.09	0.593075	0.0572927	10.3517	4.11221e-25	5.57756e-24	905.39	1192.53	798.32	1425.91	1953.43	1817.72	UBC16	ubiquitin-conjugating enzyme 16;(source:Araport11)
AT1G75460	up	150.082	1.37518	0.159938	8.5982	8.09787e-18	7.74748e-17	71	98	64	213	264	239	no symbol available	ATP-dependent protease La (LON) domain protein;(source:Araport11)
AT1G75710	down	516.696	-0.613929	0.0906968	-6.76903	1.29647e-11	8.13042e-11	615	699	432	383	480	490	no symbol available	Encodes a C2H2-like zinc finger transcription factor that regulates cell division and is modulated by BR-responsive kinases and transcription factors. Acts downstream of BR signaling to regulate cell division.
AT1G75780	down	2045.03	-0.782137	0.0487896	-16.0308	7.78436e-58	3.09759e-56	2234	3077	1929	1452	1800	1725	TUB1	beta tubulin gene downregulated by phytochrome A (phyA)-mediated far-red light high-irradiance and the phytochrome B (phyB)-mediated red light high-irradiance responses
AT1G75820	up	908.832	0.635167	0.0688887	9.22019	2.96581e-20	3.24663e-19	637	743	588	1035	1334	1287	FAS3, ATCLV1, FLO5, CLV1	Putative receptor kinase with an extracellular leucine-rich domain. Controls shoot and floral meristem size, and contributes to establish and maintain floral meristem identity. Negatively regulated by KAPP (kinase-associated protein phosphatase). CLV3 peptide binds directly CLV1 ectodomain.
AT1G75830	down	55.1878	-1.65923	0.262631	-6.31773	2.65427e-10	1.48421e-09	76	92	65	23	31	34	LCR67, PDF1.1, PR12	Predicted to encode a PR (pathogenesis-related) protein. Belongs to the plant defensin (PDF) family with the following members: At1g75830/PDF1.1, At5g44420/PDF1.2a, At2g26020/PDF1.2b, At5g44430/PDF1.2c, At2g26010/PDF1.3, At1g19610/PDF1.4, At1g55010/PDF1.5, At2g02120/PDF2.1, At2g02100/PDF2.2, At2g02130/PDF2.3, At1g61070/PDF2.4, At5g63660/PDF2.5, At2g02140/PDF2.6, At5g38330/PDF3.1 and At4g30070/PDF…
AT1G75960	up	63.2563	0.607707	0.239679	2.5355	0.0112287	0.0232627	38	56	45	65	102	87	no symbol available	AMP-dependent synthetase and ligase family protein;(source:Araport11)
AT1G76090	down	2952.07	-0.733567	0.0440636	-16.6479	3.13374e-62	1.38858e-60	3259	4382	2690	2102	2636	2606	SMT3	Encodes S-adenosyl-methionine-sterol-C-methyltransferase, an enzyme in the sterol biosynthetic pathway.
AT1G76100	up	186.89	1.02365	0.163248	6.27054	3.59798e-10	1.98989e-09	78	175	96	229	297	307	PETE1	One of two Arabidopsis plastocyanin genes. Expressed at 1/10th level of PETE2. Does not respond to increased copper levels and is thought to be the isoform that participates in electron transport under copper-limiting conditions. Mutation of this gene does not have obvious effect on photosynthesis.
AT1G76110	up	59.4468	0.726952	0.264731	2.746	0.00603259	0.0132788	46	44	34	53	84	111	no symbol available	HMG (high mobility group) box protein with ARID/BRIGHT DNA-binding domain-containing protein;(source:Araport11)
AT1G76210	down	16.8851	-1.28892	0.464821	-2.77293	0.0055554	0.0123131	24	24	18	12	10	10	no symbol available	DUF241 domain protein, putative (DUF241);(source:Araport11)
AT1G76310	down	255.155	-0.837922	0.12098	-6.92611	4.32562e-12	2.8126e-11	274	363	271	163	234	210	CYCB2;4	core cell cycle genes
AT1G76410	up	522.531	1.21332	0.0885918	13.6957	1.07789e-42	2.79774e-41	282	331	259	675	870	871	ATL8	RING/U-box superfamily protein;(source:Araport11)
AT1G76520	up	1579.61	0.847907	0.053638	15.8079	2.74293e-56	1.04475e-54	1029	1228	877	1915	2522	2285	PILS3	Auxin efflux carrier family protein;(source:Araport11)
AT1G76620	down	16.276	-1.4253	0.472966	-3.01354	0.00258215	0.00610906	21	27	18	10	9	10	PDE339	Serine/Threonine-kinase, putative (Protein of unknown function, DUF547);(source:Araport11)
AT1G76640	down	148.21	-2.11867	0.178913	-11.8419	2.37128e-32	4.35203e-31	193	315	174	47	77	61	CML39	Calmodulin like gene, expressed in roots and induced by abiotic and biotic stimulus.
AT1G76650	down	1325.24	-0.939821	0.0558133	-16.8387	1.27075e-63	5.81619e-62	1600	1928	1319	858	1073	1074	CML38	Calmodulin like gene. Inducible by nitrate and hypoxia and involved in nitrate induced BR signaling and response to hypoxia.
AT1G76890	up	1187.28	0.647188	0.0604994	10.6974	1.04658e-26	1.54275e-25	787	1086	710	1416	1660	1712	GT2, AT-GT2	encodes a plant trihelix DNA-binding protein
AT1G77000	up	456.206	0.953803	0.0978249	9.75011	1.84264e-22	2.24836e-21	314	339	213	572	691	728	ATSKP2;2, SKP2B	AtSKP2;2 is a homolog of human SKP2, the human F-box protein that recruits E2F1. Contains an F-box motif at the N-terminal region and a C-terminal Leu-rich repeat domain. Forms part of an E3-ubiquitin-ligase SCF (Skp1, cullin, F-box) complex and recruits phosphorylated AtE2Fc, a transcriptional factor that might play a role in cell division and during the transition from skotomorphogenesis to pho…
AT1G77120	down	759.384	-0.589577	0.0729044	-8.08699	6.11549e-16	5.21199e-15	841	977	712	557	712	738	ADH1, ATADH, ADH, ATADH1	Catalyzes the reduction of acetaldehyde using NADH as reductant. Requires zinc for activity. Dimer. Anaerobic response polypeptide (ANP). Fermentation. The protein undergoes thiolation following treatment with the oxidant tert-butylhydroperoxide. The mRNA is cell-to-cell mobile.
AT1G77145	up	128.834	0.74446	0.172325	4.3201	1.55957e-05	5.24588e-05	102	102	64	164	191	177	no symbol available	DUF506 gene family member
AT1G77210	up	62.9116	0.906092	0.25104	3.60935	0.000306962	0.000857904	51	41	29	82	86	102	STP14, AtSTP14	AtSTP14 belongs to the family of sugar transport proteins (AtSTPs)in volved in monosaccharide transport. Heterologous expression in yeast revealed that AtSTP14 is the transporter specifc for galactose and does not transport other monosaccharides such as glucose or fructose.
AT1G77280	up	244.456	0.621095	0.12507	4.96597	6.83594e-07	2.7236e-06	160	234	146	256	378	353	no symbol available	kinase with adenine nucleotide alpha hydrolases-like domain-containing protein;(source:Araport11)
AT1G77490	up	231.664	0.992292	0.131153	7.56594	3.85077e-14	2.92542e-13	135	180	117	322	330	362	TAPX	Encodes a chloroplastic thylakoid ascorbate peroxidase tAPX. Ascorbate peroxidases are enzymes that scavenge hydrogen peroxide in plant cells. Eight types of APX have been described for Arabidopsis: three cytosolic (APX1, APX2, APX6), two chloroplastic types (stromal sAPX, thylakoid tAPX), and three microsomal (APX3, APX4, APX5) isoforms.
AT1G77520	up	271.843	0.617742	0.116572	5.29924	1.16284e-07	5.01672e-07	187	252	161	290	418	387	no symbol available	O-methyltransferase family protein;(source:Araport11)
AT1G77550	down	929.233	-0.71404	0.0671859	-10.6278	2.21215e-26	3.21826e-25	1070	1244	889	676	802	847	no symbol available	tubulin-tyrosine ligase;(source:Araport11)
AT1G77640	down	138.512	-0.839689	0.164031	-5.11908	3.07023e-07	1.26635e-06	157	192	143	99	101	127	no symbol available	encodes a member of the DREB subfamily A-5 of ERF/AP2 transcription factor family. The protein contains one AP2 domain. There are 15 members in this subfamily including RAP2.1, RAP2.9 and RAP2.10.
AT1G77670	down	680.67	-0.626873	0.0750067	-8.35756	6.40293e-17	5.82999e-16	711	984	618	508	655	610	no symbol available	Pyridoxal phosphate (PLP)-dependent transferases superfamily protein;(source:Araport11)
AT1G77750	down	678.235	-1.07009	0.076974	-13.902	6.16348e-44	1.6558e-42	819	1090	665	429	513	506	no symbol available	Ribosomal protein S13/S18 family;(source:Araport11)
AT1G77760	up	4100.72	0.881012	0.0397794	22.1474	1.10408e-108	1.22185e-106	2506	3443	2132	5007	6361	6241	NR1, GNR1, NIA1	Encodes the cytosolic minor isoform of nitrate reductase (NR). Involved in the first step of nitrate assimilation, it contributes about 15% of the nitrate reductase activity in shoots. Similar to molybdopterin oxidoreductases at the N-terminus, and to FAD/NAD-binding cytochrome reductases at the C-terminus. Cofactors: FAD, heme iron (cytochrome B-557), and molybdenum-pterin.
AT1G77920	up	1627.24	0.688344	0.0505373	13.6205	3.02432e-42	7.75929e-41	1110	1399	960	1913	2458	2274	TGA7	TGA7 belongs to group D of the basic leucine zipper (bZIP) transcription factors. During systemic acquired resistance (SAR), TGA7 binds to the activation sequence-1 (as-1) in the promoter region of SAR related genes and regulates their expressions in an NPR1 dependent manner.
AT1G77940	down	6837.41	-0.69208	0.0341521	-20.2647	2.63723e-91	2.01589e-89	7518	9190	6711	4926	6194	6177	RPL30B	Ribosomal protein L7Ae/L30e/S12e/Gadd45 family protein;(source:Araport11)
AT1G78000	up	1289.65	1.64215	0.059456	27.6195	6.49062e-168	2.40629e-165	538	721	485	1893	2293	2270	SULTR1;2, SEL1	Encodes a sulfate transporter that can restore sulfate uptake capacity of a yeast mutant lacking sulfate transporter genes.
AT1G78170	up	36.5147	1.59405	0.33321	4.78394	1.71893e-06	6.54685e-06	14	24	13	61	58	61	no symbol available	EAR (Ethylene-responsive element binding factor-associated Amphiphilic Repression) motif-containing ABA up-regulated transcription repressor which regulates ABA response together with EAU2.
AT1G78230	down	87.2623	-0.67009	0.19915	-3.36476	0.000766108	0.00200345	95	123	81	65	88	70	no symbol available	Outer arm dynein light chain 1 protein;(source:Araport11)
AT1G78340	up	1242.82	0.887571	0.0572941	15.4915	3.9603e-54	1.40275e-52	769	1000	663	1525	1899	1917	ATGSTU22, GSTU22	Encodes glutathione transferase belonging to the tau class of GSTs. Naming convention according to Wagner et al. (2002).
AT1G78370	down	392.641	-0.81998	0.108344	-7.56829	3.78162e-14	2.87387e-13	443	490	440	278	331	326	ATGSTU20, GSTU20	Encodes glutathione transferase belonging to the tau class of GSTs. Naming convention according to Wagner et al. (2002).
AT1G78490	up	46.6287	0.670995	0.2836	2.36599	0.0179821	0.0354305	24	51	27	52	77	62	CYP708A3	member of CYP708A family. The mRNA is cell-to-cell mobile.
AT1G78570	down	5701.68	-0.7482	0.038813	-19.277	8.37329e-83	5.33877e-81	6416	8465	5155	4015	5083	4997	RHM1, ATRHM1, ROL1	Encodes a UDP-L-Rhamnose synthase involved in the biosynthesis of rhamnose, a major monosaccharide component of pectin. Catalyzes the conversion of UDP-D-Glc to UDP-L-Rha. The dehydrogenase domain of RHM1 was shown to catalyze the conversion of UDP-D-Glc to the reaction intermediate UDP-4-keto-6-deoxy-D-Glc using recombinant protein assay but the activity of the full-length protein was not determ…
AT1G78670	up	1946.78	0.664442	0.0492871	13.481	2.02224e-41	5.03726e-40	1387	1678	1130	2205	2835	2871	ATGGH3, GGH3	gamma-glutamyl hydrolase 3;(source:Araport11)
AT1G78860	down	155.979	-1.42223	0.170953	-8.31942	8.83932e-17	7.98303e-16	190	285	164	97	108	74	GAL2	curculin-like (mannose-binding) lectin family protein, low similarity to Ser/Thr protein kinase (Zea mays) GI:2598067; contains Pfam profile PF01453: Lectin (probable mannose binding) but not the protein kinase domain of the Z. mays protein
AT1G78970	up	242.169	0.989134	0.124765	7.92797	2.22753e-15	1.82906e-14	138	192	123	321	362	380	ATLUP1, LUP1	Lupeol synthase. Converts oxidosqualene to multiple triterpene alcohols and a triterpene diols. This conversion proceeds through the formation of a 17&#946;-dammarenyl cation.
AT1G78990	up	313.633	0.678553	0.107223	6.32841	2.47699e-10	1.39032e-09	209	263	197	366	459	451	no symbol available	HXXXD-type acyl-transferase family protein;(source:Araport11)
AT1G78995	up	47.7357	0.7796	0.283888	2.74615	0.00602992	0.0132749	25	47	27	60	84	56	no symbol available	hypothetical protein;(source:Araport11)
AT1G79040	up	9812.98	0.695695	0.026979	25.7865	1.25531e-146	2.97055e-144	6687	8487	5700	11629	14433	14069	PSBR	Encodes for the 10 kDa PsbR subunit of photosystem II (PSII). This subunit appears to be involved in the stable assembly of PSII, particularly that of the oxygen-evolving complex subunit PsbP. Mutants defective in this gene have reduced amounts of subunits PsbP and PsbQ in PSII. In turn, assembly of PsbR is dependent on the presence of PsbJ.
AT1G79060	down	252.276	-0.824289	0.122349	-6.73717	1.61499e-11	1.00542e-10	293	373	235	183	232	187	no symbol available	TPRXL;(source:Araport11)
AT1G79150	down	1131.08	-0.659618	0.0607539	-10.8572	1.84303e-27	2.80989e-26	1181	1638	1053	862	1039	998	NOC3, AtNOC3	binding protein;(source:Araport11)
AT1G79160	up	296.97	0.728714	0.11099	6.56556	5.1838e-11	3.09553e-10	202	251	169	375	429	417	no symbol available	filamentous hemagglutinin transporter;(source:Araport11)
AT1G79180	up	249.95	0.676525	0.120853	5.59794	2.1692e-08	1.01497e-07	160	232	146	306	365	345	ATMYB63, MYB63	Member of the R2R3 factor gene family.
AT1G79260	down	537.165	-0.633914	0.0834796	-7.59364	3.11046e-14	2.37274e-13	579	710	522	406	482	502	no symbol available	nitrobindin heme-binding domain protein;(source:Araport11)
AT1G79320	up	81.1971	2.20552	0.24389	9.0431	1.52297e-19	1.60783e-18	34	32	15	130	169	143	MC6, AtMC6, MCP2c, AtMCP2c	Encodes a putative metacaspase. Arabidopsis contains three type I MCP genes (MCP1a-c) and six type II MCP genes (MCP2a閳ユ徎): AtMCP1a/At5g64240, AtMCP1b/At1g02170, AtMCP1c/At4g25110, AtMCP2a/At1g79310, AtMCP2b/At1g79330, AtMCP2c/At1g79320, AtMCP2d/At1g79340, AtMCP2e/At1g16420, AtMCP2f/At5g04200.
AT1G79360	down	167.423	-0.932712	0.155489	-5.99857	1.99064e-09	1.03216e-08	208	221	176	119	115	144	OCT2, ATOCT2	organic cation/carnitine transporter 2;(source:Araport11)
AT1G79380	up	2237.21	0.690156	0.0475403	14.5173	9.41772e-48	2.85406e-46	1450	2028	1306	2701	3278	3151	RGLG4	Encodes a ubiquitin ligase that is an essential upstream modulator of JA signaling in response to various stimuli.
AT1G79390	down	788.196	-0.606036	0.0747965	-8.10246	5.38593e-16	4.62387e-15	890	1033	718	648	734	676	no symbol available	centrosomal protein;(source:Araport11)
AT1G79500	down	752.606	-0.658788	0.0723122	-9.11033	8.21303e-20	8.82138e-19	771.56	1059.67	734.8	539.32	715.24	679.84	AtkdsA1, KDO8PS	Encodes a protein with 3-deoxy-8-phosphooctulonate synthase (KDOP synthase) activity which is involved in the biosynthesis of KDO, a component of cell wall rhamnogalacturonan II.
AT1G79520	up	269.163	0.660208	0.115185	5.7317	9.94273e-09	4.80901e-08	174	240	167	312	394	385	no symbol available	Cation efflux family protein;(source:Araport11)
AT1G79610	up	604.897	0.637587	0.079367	8.0334	9.48098e-16	7.9613e-15	417	556	350	714	903	820	NHX6, ATNHX6	Encodes an endosomal Na(+)/H(+) antiporter: AT1G54370 (NHX5), AT1G79610 (NHX6). Double knockout nhx5 nhx6 showed reduced growth, with smaller and fewer cells and increased sensitivity to salinity.
AT1G79700	up	401.779	0.734467	0.0946849	7.75696	8.69913e-15	6.8887e-14	268	336	235	479	610	571	WRI4	WRI4 encodes an AP2/ERF-type transcriptional activator that specifically controls cuticular wax biosynthesis in Arabidopsis stems. It also functions to activate transcription of genes involved fatty acid biosynthesis during seed and flower development as well as stem wax biosynthesis. Targets identified by ChIP-seq include: LACS1, KCR1, PAS2, ECR, and WSD1.
AT1G79840	down	227.7	-0.774919	0.124836	-6.20751	5.38293e-10	2.93619e-09	270	324	208	160	197	199	GL2	Glabra 2, a homeodomain protein affects epidermal cell identity including trichomes, root hairs, and seed coat. It also down-regulates seed oil content. Expressed in atrichoblasts and required to suppress root hair development. Also expressed abundantly during early seed development. Directly regulated by WER.
AT1G79860	up	69.5154	1.01408	0.238192	4.25741	2.06811e-05	6.83858e-05	48	56	26	77	115	119	ROPGEF12, ATROPGEF12, MEE64	Encodes a member of KPP-like gene family, homolog of KPP (kinase partner protein) gene in tomato. Also a member of the RopGEF (guanine nucleotide exchange factor) family, containing the novel PRONE domain (plant-specific Rop nucleotide exchanger), which is exclusively active towards members of the Rop subfamily. Coexpression of AtPRK2a with AtRopGEF12 resulted in isotropic pollen tube growth Grow…
AT1G79890	down	88.5583	-1.00792	0.211531	-4.76488	1.88967e-06	7.16568e-06	115	130	85	50	89	57	no symbol available	RAD3-like DNA-binding helicase protein;(source:Araport11)
AT1G79900	up	35.9215	0.847338	0.325784	2.60092	0.00929749	0.0196572	22	32	18	51	62	39	BAC2, ATMBAC2	encodes a mitochondrial ornithine transporter that exports ornithine from the mitochondria to the cytosol
AT1G80080	up	31.74	1.22027	0.391915	3.11361	0.00184814	0.00450916	18	8	24	44	56	45	AtRLP17, TMM	Encodes a transmembrane leucine-repeat containing receptor-like protein that is expressed in proliferative postprotodermal cells. Recessive mutation leads to disruption of asymmetric cell division during stomata development. Its transcript levels change after inducing MUTE expression in a mute background.
AT1G80150	down	272.359	-0.593403	0.123254	-4.81447	1.47591e-06	5.66231e-06	304	326	272	185	261	274	no symbol available	Tetratricopeptide repeat (TPR)-like superfamily protein;(source:Araport11)
AT1G80160	down	185.051	-0.957073	0.140383	-6.81757	9.25961e-12	5.86979e-11	209	287	186	129	137	149	GLYI7	Vicinal oxygen chelate (VOC) superfamily member.
AT1G80170	down	250.327	-0.60972	0.117212	-5.20185	1.9731e-07	8.31086e-07	274	338	230	187	239	230	no symbol available	Pectin lyase-like superfamily protein;(source:Araport11)
AT1G80270	down	1092.47	-1.00936	0.0637842	-15.8246	2.1039e-56	8.0273e-55	1359	1686	1039	695	866	840	PPR596	PENTATRICOPEPTIDE REPEAT 596;(source:Araport11)
AT1G80280	down	833.926	-0.779146	0.0686003	-11.3578	6.78586e-30	1.12983e-28	942	1201	796	580	775	679	no symbol available	alpha/beta-Hydrolases superfamily protein;(source:Araport11)
AT1G80370	down	273.319	-0.587749	0.133939	-4.3882	1.14295e-05	3.92282e-05	246	366	294	241	233	241	CYCA2;4	Encodes a A2-type cyclin. Contributes to the fine-tuning of local proliferation during plant development.
AT1G80450	up	61.0369	0.822844	0.246332	3.34039	0.000836614	0.00217573	41	55	28	82	81	94	no symbol available	VQ motif-containing protein;(source:Araport11)
AT1G80710	down	99.5473	-0.767735	0.202477	-3.79171	0.000149614	0.00043859	88	168	98.01	74	96	74	DRS1	Encodes a WD棰?0 repeat family protein containing a DWD (DDB1 binding WD棰?0) motif. Mutant analysis demonstrates that DRS1 promotes tolerance to drought stress, possibly mediated by ABA, and suggests involvement of DDB1棰?Cul4閳ユ悎ediated protein degradation in drought response.
AT1G80720	down	227.964	-0.678033	0.132599	-5.11339	3.16421e-07	1.30342e-06	261	308	210	197	198	180	no symbol available	Mitochondrial glycoprotein family protein;(source:Araport11)
AT1G80730	up	24.4091	1.03465	0.411391	2.51499	0.0119035	0.0245033	17	19	9	37	48	23	ATZFP1, ZFP1	Encodes a zinc finger protein and is expressed at high levels in the shoot apex, including the apical meristem, developing leaves and the developing vascular system. expression induced three days post germination. T-DNA insertion mutant has a dominant phenotype in leaf initiation.
AT1G80760	up	34.3589	1.2225	0.332074	3.68141	0.000231944	0.000659598	15	23	19	49	50	59	NIP6, NIP6;1, NLM7	Encodes a protein with boron transporter activity. It helps to preferentially direct boron to young developing tissues in the shoot, such as immature leaves, under low boron conditions. This boron channel appears to be impermeable to water, unlike the closely related NIP5;1 boron transporter. This protein also allows the transport of glycerol, urea, and formimide but not larger uncharged solutes …
AT1G80840	down	3812.33	-0.62752	0.03569	-17.5825	3.35205e-69	1.66807e-67	4119	5280	3508	2838	3576	3503	ATWRKY40, WRKY40	Pathogen-induced transcription factor. Binds W-box sequences in vitro. Forms protein complexes with itself and with WRKY40 and WRKY60. Coexpression with WRKY18 or WRKY60 made plants more susceptible to both P. syringae and B. cinerea. WRKY18, WRKY40, and WRKY60 have partially redundant roles in response to the hemibiotrophic bacterial pathogen Pseudomonas syringae and the necrotrophic fungal path…
AT1G80880	down	61.7124	-1.09577	0.240793	-4.55066	5.3479e-06	1.91931e-05	72	103	61	41	48	41	no symbol available	Tetratricopeptide repeat (TPR)-like superfamily protein;(source:Araport11)
AT1G80920	up	4277.77	0.732454	0.0385633	18.9935	1.92857e-80	1.18834e-78	2939	3440	2531	5079	6398	6184	AtJ8, Toc12, J8, DJC22, AtToc12	A nuclear encoded soluble protein found in the chloroplast stroma. Negatively regulated by light and has rapid turnover in darkness.
AT2G01150	down	518.253	-0.820875	0.087119	-9.42246	4.40651e-21	5.02658e-20	597	738	507	342	425	474	RHA2B	Encodes a RING-H2 finger protein that is expressed in vascular tissue, root tips, embryos and pistils.
AT2G01250	down	17466	-0.745326	0.0336709	-22.1356	1.43658e-108	1.58195e-106	20476	24105	16302	12326	16162	14733	RPL7B	Cytosolic ribosomal 60S subunit protein.
AT2G01430	up	144.25	1.08745	0.160637	6.76962	1.29117e-11	8.0995e-11	81	113	65	185	246	220	ATHB17, ATHB-17, HB17	ATHB17 is a member of the HD-Zip transcription factor family. It is expressed most strongly in roots at different stages of development and induced by ABA, paraquat, drought, and NaCl treatments. Loss of function mutants are more sensitive to salt and drought stress.The protein is nuclear localized and has been shown to bind to the promoter of SIG5 and other genes.
AT2G01510	down	62.6492	-0.831373	0.245446	-3.38719	0.000706119	0.00185815	72	88	63	39	69	42	no symbol available	Tetratricopeptide repeat (TPR)-like superfamily protein;(source:Araport11)
AT2G01530	up	14912.8	0.793017	0.0321604	24.6582	3.0043e-134	5.8111e-132	9973	11693	8573	18346	22401	21727	ZCE2, MLP329	MLP-like protein 329;(source:Araport11)
AT2G01890	up	1892.68	0.687007	0.0498447	13.783	3.22778e-43	8.51705e-42	1322	1688	1046	2195	2786	2756	ATPAP8, PAP8	Encodes a purple acid phosphatase (PAP) belonging to the low molecular weight plant PAP group.
AT2G01918	up	11.0737	1.29796	0.582333	2.22891	0.0258202	0.0489227	5	8	5	11	21	21	PQL3	Encode a protein homologous to each PQL protein. Mutational analysis indicates that PQL3 is also required for NDH activity. Member of the thylakoid lumen proteome.
AT2G02010	up	163.268	0.823535	0.157885	5.21606	1.82771e-07	7.73361e-07	109	142	80	197	285	211	GAD4	Glutamate decarboxylase
AT2G02060	up	47.1618	1.2641	0.286043	4.41926	9.90416e-06	3.42945e-05	28	24	24	60	78	82	no symbol available	Homeodomain-like superfamily protein;(source:Araport11)
AT2G02150	down	146.199	-0.666863	0.161484	-4.12959	3.6341e-05	0.000116564	172	205	125	101	122	152	EMB2794	Mitochondrial pentatricopeptide repeat protein involved in nad2 mRNA maturation.
AT2G02250	up	10.2276	2.136	0.665855	3.20791	0.00133705	0.00335189	3	7	1	15	23	18	AtPP2-B2, PP2-B2	phloem protein 2-B2;(source:Araport11)
AT2G02300	up	37.8839	1.95236	0.348511	5.60202	2.11864e-08	9.92357e-08	8	23	13	48	83	71	PP2-B5, AtPP2-B5	phloem protein 2-B5;(source:Araport11)
AT2G02310	down	23.3063	-1.03815	0.396669	-2.61717	0.00886623	0.0188439	35	32	20	18	17	15	AtPP2-B6, PP2-B6	phloem protein 2-B6;(source:Araport11)
AT2G02380	up	11.1916	1.56014	0.615443	2.53498	0.0112454	0.0232907	4	8	4	17	11	27	ATGSTZ2, GSTZ2	Encodes glutathione transferase belonging to the zeta class of GSTs. Naming convention according to Wagner et al. (2002).
AT2G02390	up	2782.58	0.618133	0.0457369	13.515	1.27627e-41	3.2151e-40	1928	2383	1773	3321	4045	3753	MAAI, AtMAAI, GSTZ1, GST18, ATGSTZ1	Encodes glutathione transferase belonging to the zeta class of GSTs. Naming convention according to Wagner et al. (2002). The protein undergoes spontaneous thiolation following treatment with the oxidant tert-butylhydroperoxide. It functions in vitro as a maleylacetoacetate isomerase and is likely to be involved in tyrosine catabolism.
AT2G02610	up	126.598	0.690274	0.195706	3.52709	0.000420158	0.00115169	100	125.48	50	165.67	154.77	194.22	no symbol available	Cysteine/Histidine-rich C1 domain family protein;(source:Araport11)
AT2G02740	down	293.997	-0.672854	0.131475	-5.11772	3.09252e-07	1.2746e-06	298	379	319	185	325	245	PTAC11, ATWHY3, WHY3	Encodes a homolog of the potato p24 protein. It shares the conserved KGKAAL domain, a putative DNA-binding domain, with potato p24 and is localized to the plastid and not the nucleus.
AT2G02810	down	305.722	-0.794313	0.113672	-6.98774	2.79357e-12	1.84721e-11	334	406	330	200	265	275	UTR1, ATUTR1	Encodes a multitransmembrane hydrophobic protein that functions as transporter of UDP-galactose and UDP-glucose into the Golgi. Localized in the ER. Involved in the unfolded protein response, a mechanism that controls proper protein folding in the ER.
AT2G02850	up	439.129	0.830264	0.102805	8.07607	6.68864e-16	5.67654e-15	293	337	246	569	585	695	ARPN	Encodes plantacyanin one of blue copper proteins. Involved in anther development and pollination. Expressed in the transmitting tract of the pistil.
AT2G02990	up	86.6628	1.66121	0.223444	7.4346	1.04886e-13	7.75885e-13	43	35	36	131	162	140	ATRNS1, RNS1	Encodes a member of the ribonuclease T2 family that responds to inorganic phosphate starvation, and inhibits production of anthocyanin. Also involved in wound-induced signaling independent of jasmonic acid. Its expression is responsive to both phosphate (Pi) and phosphite (Phi) in roots.
AT2G03090	down	1525.09	-0.831813	0.052961	-15.7061	1.37281e-55	5.08947e-54	1716	2202	1516	1083	1328	1213	EXPA15, ATEXP15, ATHEXP ALPHA 1.3, ATEXPA15, EXP15	member of Alpha-Expansin Gene Family. Naming convention from the Expansin Working Group (Kende et al, 2004. Plant Mol Bio). Involved in the formation of nematode-induced syncytia in roots of Arabidopsis thaliana.
AT2G03310	up	29.2322	1.79884	0.380516	4.72736	2.27458e-06	8.54081e-06	14	17	6	39	61	52	no symbol available	transmembrane protein;(source:Araport11)
AT2G03340	up	736.056	0.59197	0.0744516	7.95107	1.84912e-15	1.52171e-14	539	661	437	820	1130	985	WRKY3	Encodes WRKY DNA-binding protein 3 (WRKY3).
AT2G03380	down	41.8026	-0.771821	0.295874	-2.60861	0.00909103	0.019272	47	65	36	38	30	33	PPR96	Pentatricopeptide repeat (PPR) superfamily protein;(source:Araport11)
AT2G03505	down	216.537	-0.754527	0.129432	-5.82954	5.55794e-09	2.7498e-08	243	328	192	162	189	182	no symbol available	Carbohydrate-binding X8 domain superfamily protein;(source:Araport11)
AT2G03530	up	112.852	1.16556	0.180968	6.4407	1.18924e-10	6.85858e-10	60	85	50	151	189	177	UPS2, ATUPS2	Mediate high-affinity uracil and 5-FU (a toxic uracil analogue) transport when expressed in yeast and Xenopus oocytes.Involved in allantoin transport.
AT2G03550	up	23.079	0.892305	0.391583	2.27871	0.022684	0.0435884	14	18	13	25	41	34	no symbol available	alpha/beta-Hydrolases superfamily protein;(source:Araport11)
AT2G03600	down	24.2878	-0.905749	0.384438	-2.35603	0.0184712	0.0362963	24	44	22	18	22	16	ATUPS3, UPS3	Encodes UPS3 (ureide permease 3), similar to UPS1, an allantoin transporter.
AT2G03720	up	167.724	0.948025	0.154826	6.12318	9.17244e-10	4.91288e-09	123	117	78	212	252	266	MRH6	Involved in root hair development
AT2G03750	up	36.8732	1.06461	0.320044	3.32644	0.000879614	0.00227964	27	23	16	51	52	61	no symbol available	P-loop containing nucleoside triphosphate hydrolases superfamily protein;(source:Araport11)
AT2G03880	down	51.4269	-0.785563	0.271817	-2.89005	0.00385184	0.0088076	60	59	58	43	37	43	REME1	Pentatricopeptide repeat (PPR) superfamily protein;(source:Araport11)
AT2G03980	up	96.7617	0.594848	0.194114	3.06443	0.00218088	0.00523882	75	93	49	102	143	143	no symbol available	GDSL-motif esterase/acyltransferase/lipase. Enzyme group with broad substrate specificity that may catalyze acyltransfer or hydrolase reactions with lipid and non-lipid substrates.
AT2G04025	down	77.3582	-0.70049	0.218593	-3.20455	0.00135276	0.00338783	95	93	76	47	77	72	RGF3, GLV7	Encodes a root meristem growth factor (RGF). Belongs to a family of functionally redundant homologous peptides that are secreted, tyrosine-sulfated, and expressed mainly in the stem cell area and the innermost layer of central columella cells. RGFs are required for maintenance of the root stem cell niche and transit amplifying cell proliferation. Members of this family include: At5g60810 (RGF1), …
AT2G04030	down	3770.18	-0.722813	0.0404454	-17.8713	1.97316e-71	1.02072e-69	4113	5545	3486	2628	3461	3346	CR88, EMB1956, AtHsp90.5, HSP90C, AtHsp90C, Hsp88.1, HSP90.5	Encodes a chloroplast-targeted 90-kDa heat shock protein located in the stroma involved in red-light mediated deetiolation response and crucial for protein import into the chloroplast stroma. Mutants are resistant to chlorate, have elongated hypocotyls in light, and affect the expression of NR2, CAB, and RBCS but NOT NR1 and NiR.
AT2G04050	up	256.755	0.933031	0.120725	7.72856	1.08766e-14	8.56122e-14	161	208	125	316	391	410	no symbol available	MATE efflux family protein;(source:Araport11)
AT2G04070	up	19.0308	2.01605	0.477721	4.22014	2.44151e-05	7.9925e-05	6	9	6	33	30	37	no symbol available	Expression in rosette leaves is activated by high concentration of boron.
AT2G04200	up	8.55888	6.41639	1.29459	4.95631	7.18432e-07	2.85525e-06	0	0	0	15	23	19	0	0
AT2G04210	up	244.739	10.289	1.18233	8.70233	3.25132e-18	3.1832e-17	0	0	1	462.11	591	566	0	0
AT2G04390	down	3818.91	-0.617808	0.0373898	-16.5234	2.48771e-61	1.0745e-59	4113.3	5078.37	3644.11	2901.03	3560.88	3496.3	dS17	Ribosomal S17 family protein;(source:Araport11)
AT2G04480	down	19.2461	-1.24209	0.4399	-2.82357	0.0047492	0.0106838	27	35	15	11	11	16	no symbol available	hypothetical protein;(source:Araport11)
AT2G04500	down	225.073	-1.53788	0.134174	-11.4619	2.05009e-30	3.49174e-29	303	356	268	104	155	123	no symbol available	Cysteine/Histidine-rich C1 domain family protein;(source:Araport11)
AT2G04530	down	117.2	-0.626876	0.187174	-3.34917	0.000810534	0.00211069	122	194	89	94	97	114	CPZ, TRZ2	Encodes a protein with RNAse Z activity suggesting a role in tRNA processing. Protein contains a signal sequence for import into the chloroplast.
AT2G04680	up	98.4862	0.603886	0.19129	3.15691	0.0015945	0.00393826	73	81	62	124	128	138	no symbol available	Cysteine/Histidine-rich C1 domain family protein;(source:Araport11)
AT2G04690	up	1098.37	0.593207	0.062516	9.48888	2.33536e-21	2.69999e-20	757	998	684	1240	1517	1615	no symbol available	Pyridoxamine 5-phosphate oxidase family protein;(source:Araport11)
AT2G05070	up	1226.05	1.37227	0.0591634	23.1946	5.15657e-119	7.03697e-117	628.38	758.2	516	1666.49	2141.93	2048.01	LHCB2, LHCB2.2	Encodes Lhcb2.2. Belongs to the Lhc super-gene family encodes the light-harvesting chlorophyll a/b-binding (LHC) proteins that constitute the antenna system of the photosynthetic apparatus.
AT2G05100	up	2169.49	1.43115	0.0565713	25.2982	3.34483e-141	6.95349e-139	1098.62	1178.8	960	2988.51	3769.07	3705.99	LHCB2, LHCB2.1	Lhcb2.1 protein encoding a subunit of the light harvesting complex II. Member of a gene family with high degree of sequence similarity. Initially LHCB2.3 was considered as a separate gene but appears to be an allele of LHCB2.1.
AT2G05180	up	47.916	0.731891	0.269897	2.71174	0.00669307	0.0146133	34	43	24	59	73	66	CYP705A6	member of CYP705A
AT2G05310	up	197.628	0.665814	0.144492	4.60796	4.06633e-06	1.48257e-05	146	141	132	219	308	275	no symbol available	membrane protein located in chloroplast, high expression in mature leaf.
AT2G05440	up	6521.59	0.82091	0.0736785	11.1418	7.85306e-29	1.25672e-27	4546	5084	3472	8027	10415	9107	GRP9, ATGRP9	GLYCINE RICH PROTEIN 9;(source:Araport11)
AT2G05510	up	9021.72	0.889822	0.100985	8.81139	1.23601e-18	1.24238e-17	6271	6370	4815	11099	14767	12942	no symbol available	Glycine-rich protein family;(source:Araport11)
AT2G05540	up	695.432	1.55425	0.0784405	19.8144	2.23569e-87	1.58378e-85	314	402	268	1032	1222	1170	no symbol available	Glycine-rich protein family;(source:Araport11)
AT2G05990	down	4027.89	-0.750885	0.0362385	-20.7206	2.25642e-95	1.83182e-93	4419	5765	3896	2894	3651	3386	MOD1, ENR1	Encodes enoyl-ACP reductase a component of the fatty acid synthase complex. A reduced function mutation in this gene, mod1, was found in a screen for premature cell death mutants. Mutant plants have reduced lipid level and pleiotropic morphological defects, including chlorotic and abnormally shaped leaves. The mRNA is cell-to-cell mobile.
AT2G06200	down	73.5474	-1.07467	0.243603	-4.41157	1.02622e-05	3.54736e-05	108	97	71	34	52	72	GRF6, AtGRF6	Growth regulating factor encoding transcription activator. One of the nine members of a GRF gene family, containing nuclear targeting domain. Involved in leaf development and expressed in root, shoot and flower
AT2G06520	up	2100.14	0.865077	0.0523702	16.5185	2.69979e-61	1.16384e-59	1443	1635	1069	2558	3235	3184	PSBX	Encodes a protein with sequence similarity to the spinach photosystem II subunit PsbX.
AT2G06850	up	3091.95	0.617862	0.0405565	15.2346	2.08409e-52	7.03467e-51	2152	2742	1896	3513	4396	4484	EXT, XTH4, EXGT-A1	endoxyloglucan transferase (EXGT-A1) gene
AT2G07170	down	398.53	-0.592817	0.0942657	-6.28878	3.19961e-10	1.78108e-09	411	559	368	303	383	366	no symbol available	ARM repeat superfamily protein;(source:Araport11)
AT2G07671	up	39.3488	2.10199	0.358624	5.86127	4.59343e-09	2.2992e-08	12	10	18	71	60	76	no symbol available	ATP synthase subunit C family protein;(source:Araport11)
AT2G07675	up	13.6995	2.36475	0.612714	3.85947	0.000113633	0.000339966	3	9	1	22	36	19	no symbol available	Ribosomal protein S12/S23 family protein;(source:Araport11)
AT2G07690	down	737.091	-0.669973	0.0736072	-9.102	8.86828e-20	9.52057e-19	764	1074	694	518	693	677	MCM5	Member of the minichromosome maintenance complex, involved in DNA replication initiation. Abundant in proliferating and endocycling tissues. Localized in the nucleus during G1, S and G2 phases of the cell cycle, and are released into the cytoplasmic compartment during mitosis. Binds chromatin.
AT2G07698	up	287.347	0.970223	0.121419	7.99072	1.34148e-15	1.11426e-14	142	245	157	365	466	429	no symbol available	ATPase, F1 complex, alpha subunit protein;(source:Araport11)
AT2G09990	down	3005.16	-0.595619	0.0508194	-11.7203	1.00287e-31	1.80046e-30	3347.16	3763.32	2880.16	2353.33	2713.56	2826.82	no symbol available	Ribosomal protein S5 domain 2-like superfamily protein;(source:Araport11)
AT2G10070	up	24.8634	7.9537	1.21939	6.52269	6.90571e-11	4.07239e-10	0	0	0	46.07	65.03	53.64	0	0
AT2G10940	up	1919	0.808497	0.0486056	16.6338	3.9648e-62	1.74986e-60	1227	1582	1076	2327	2833	2920	no symbol available	Bifunctional inhibitor/lipid-transfer protein/seed storage 2S albumin superfamily protein;(source:Araport11)
AT2G11240	up	4151.7	0.592032	0.0353695	16.7385	6.87284e-63	3.06987e-61	2932	3805	2502	4732	5926	5865	0	0
AT2G11780	up	2.57317	4.6798	1.53411	3.05049	0.00228465	0.00546509	0	0	0	5	6	6	0	0
AT2G11810	down	54.994	-2.03459	0.28866	-7.04839	1.81003e-12	1.21345e-11	64	104	78	16	35	21	MGD3, ATMGD3, MGDC	MGD3 is the major enzyme for galactolipid metabolism during phosphate starvation. Does not contribute to galactolipid synthesis under P1-sufficient conditions.
AT2G12490	up	151.65	0.61224	0.152861	4.00521	6.19619e-05	0.000192363	109	138	88	172	235	201	0	0
AT2G12646	down	583.381	-0.690192	0.08213	-8.40365	4.32802e-17	3.96673e-16	621	832	555	447	493	533	PLATZ7, RITF1	Plant AT-rich sequence and zinc-binding transcription factor (PLATZ) family protein which plays central role in mediating RGF1 signalling. Controls root meristem size through ROS signalling.
AT2G13360	up	5374.72	0.976678	0.0332365	29.3857	8.37689e-190	3.80276e-187	3262	4033	2780	6918	8462	8170	SGAT, AGT, AGT1	Encodes a peroxisomal photorespiratory enzyme that catalyzes transamination reactions with multiple substrates. It is involved in photorespiration.
AT2G13600	down	104.117	-0.669348	0.194246	-3.44587	0.000569214	0.00152329	140	136	81	72	99	96	SLO2	Encodes a pentatricopeptide repeat protein belonging to the E+ subclass of the P-L-S subfamily. It is localized to the mitochondrion, affects several RNA editing sites, and is required for carbon energy balance in Arabidopsis by maintaining the abundance and/or activity of complexes I, III and IV of the mitochondrial electron transport chain.
AT2G13820	down	1004.8	-0.624576	0.063726	-9.80096	1.11524e-22	1.37895e-21	1122	1322	941	720	973	927	AtXYP2, LPTG11, XYP2	Bifunctional inhibitor/lipid-transfer protein/seed storage 2S albumin superfamily protein;(source:Araport11)
AT2G14095	up	47.2872	1.50779	0.294734	5.11575	3.12494e-07	1.28772e-06	21	35	14	62	96	76	no symbol available	hypothetical protein;(source:Araport11)
AT2G14210	up	167.242	0.83336	0.152883	5.45095	5.01006e-08	2.25961e-07	109	127	97	199	230	279	ANR1, AtANR1, AGL44	MADS box gene, transcription factor
AT2G14510	up	20.1778	1.38976	0.434953	3.19519	0.00139737	0.00348896	13	11	7	26	36	35	no symbol available	Leucine-rich repeat protein kinase family protein;(source:Araport11)
AT2G14560	up	4.32159	4.39792	1.43604	3.06252	0.0021948	0.00526772	0	1	0	15	7	4	LURP1	Encodes LURP1, a member of the LURP cluster (late upregulated in response to Hyaloperonospora parasitica) which exhibits a pronounced upregulation after recognition of the pathogenic oomycte H. parasitica. LURP1 is required for full basal defense to H. parasitica and resistance to this pathogen mediated by the R-proteins RPP4 and RPP5.The mRNA is cell-to-cell mobile.
AT2G14760	up	10.8693	1.9718	0.634352	3.10837	0.00188122	0.00458183	2	4	6	16	21	20	no symbol available	basic helix-loop-helix (bHLH) DNA-binding superfamily protein;(source:Araport11)
AT2G14820	down	371.111	-1.06574	0.101175	-10.5336	6.04673e-26	8.59997e-25	437	604	367	237	286	271	MEL3, NPY2	A member of the NPY gene family (NPY1/AT4G31820, NPY2/AT2G14820, NPY3/AT5G67440, NPY4/AT2G23050, NPY5/AT4G37590). Involved in auxin-mediated organogenesis.
AT2G14890	down	5834.75	-0.669333	0.0402888	-16.6134	5.57843e-62	2.44747e-60	6187	8605	5298	4143	5447	5353	AGP9	putative proline-rich protein (At2g14890) mRNA, complete The mRNA is cell-to-cell mobile.
AT2G14900	down	850.693	-0.89503	0.0723653	-12.3682	3.88301e-35	7.8593e-34	1007	1209	854	617	656	685	GASA7	Gibberellin-regulated family protein;(source:Araport11)
AT2G15000	down	598.714	-0.631563	0.0830585	-7.60383	2.87486e-14	2.20132e-13	708	775	537	460	553	538	no symbol available	caspase-6 protein;(source:Araport11)
AT2G15020	up	44.4733	1.3697	0.296703	4.61642	3.9041e-06	1.42576e-05	19	28	22	52	87	75	no symbol available	hypothetical protein;(source:Araport11)
AT2G15080	up	39.7097	0.975317	0.311538	3.13065	0.0017442	0.00428044	24	36	16	47	77	52	RLP19, AtRLP19	receptor like protein 19;(source:Araport11)
AT2G15090	up	170.164	0.981986	0.150514	6.5242	6.83666e-11	4.03702e-10	96	132	91	196	265	290	KCS8	Encodes KCS8, a member of the 3-ketoacyl-CoA synthase family involved in the biosynthesis of VLCFA (very long chain fatty acids). The mRNA is cell-to-cell mobile.
AT2G15130	down	4.29379	-3.01217	1.14907	-2.62141	0.00875677	0.018638	9	4	7	2	0	1	no symbol available	Plant basic secretory protein (BSP) family protein;(source:Araport11)
AT2G15220	up	302.116	1.20702	0.127776	9.44639	3.50713e-21	4.02542e-20	147	182	172	436	505	443	no symbol available	Plant basic secretory protein (BSP) family protein;(source:Araport11)
AT2G15230	up	613.118	0.665298	0.0776784	8.56478	1.08286e-17	1.02586e-16	428	536	357	735	898	852	LIP1, ATLIP1	Lipase active on medium and short chain triacylglycerols, but not on phospho- or galactolipids. Active between pH4 and 7 with an optimum at pH6. Knock-out mutant has not obvious phenotype. Predicted to be extracellular.
AT2G15400	down	41.9023	-0.71802	0.296396	-2.42251	0.0154139	0.0309363	45	54	45	22	47	37	NRPE3B, RBP36B	Non-catalytic subunit of Nuclear DNA-dependent RNA polymerase V; homologous to budding yeast RPB3 and the E. coli RNA polymerase alpha subunit. A closely related paralog, At2g15430 can substitute for At2g15400 in the context of Pol V and encodes the equivalent subunit of Pol II and Pol IV.
AT2G15580	up	406.49	0.711569	0.101853	6.9862	2.82433e-12	1.86699e-11	253	359	246	533	567	559	no symbol available	RING/U-box superfamily protein;(source:Araport11)
AT2G15630	down	55.2479	-0.62195	0.256138	-2.42819	0.0151746	0.0305034	60	66	58	37	47	60	no symbol available	Pentatricopeptide repeat (PPR) superfamily protein;(source:Araport11)
AT2G15830	up	149.444	2.00921	0.178535	11.2539	2.21597e-29	3.61114e-28	67	59	39	246	282	260	no symbol available	hypothetical protein;(source:Araport11)
AT2G15890	up	3035.42	0.922385	0.044461	20.746	1.33363e-95	1.10691e-93	1894	2256	1663	3804	4584	4742	MEE14, CBP1	Encodes CBP1, a regulator of transcription initiation in central cell-mediated pollen tube guidance.
AT2G15960	up	644.685	1.04549	0.0782946	13.3533	1.1337e-40	2.76212e-39	368	472	330	864	1016	985	no symbol available	Unknown protein. Expression decreased in response to proline.
AT2G16180	down	1.57739	-4.2406	1.76853	-2.39782	0.0164931	0.0328386	1	5	3	0	0	0	0	0
AT2G16190	down	19.7628	-1.87899	0.445019	-4.22226	2.41863e-05	7.92576e-05	29	36	22	8	10	10	no symbol available	hypothetical protein;(source:Araport11)
AT2G16230	down	167.105	-1.0835	0.146936	-7.37399	1.65599e-13	1.20379e-12	205	259	170	93	132	131	no symbol available	O-Glycosyl hydrolases family 17 protein;(source:Araport11)
AT2G16270	down	229.98	-0.945504	0.128403	-7.36358	1.79044e-13	1.29855e-12	289	321	229	158	171	189	no symbol available	transmembrane protein;(source:Araport11)
AT2G16380	up	123.175	1.25161	0.18149	6.89632	5.33652e-12	3.43875e-11	62	81	59	190	183	195	no symbol available	Sec14 protein which together with SFH5 mediates interorganelle transport of phosphatidic acid and regulates chloroplast development.
AT2G16440	down	650.297	-0.761737	0.0767984	-9.91865	3.45382e-23	4.3405e-22	686	940	652	459	570	567	MCM4	Regulates DNA replication via interaction with BICE1 and MCM7.
AT2G16580	down	106.124	-0.728199	0.188847	-3.85602	0.000115249	0.000344432	132	158	83	72	105	89	SAUR8	SAUR-like auxin-responsive protein family;(source:Araport11)
AT2G16600	down	13405	-0.773817	0.0289042	-26.7718	6.8886e-158	2.15817e-155	15045	18616	13296	9588	11588	11510	AtCYP19-1, ROC3, CYP19	Encodes cytosolic cyclophilin ROC3. The mRNA is cell-to-cell mobile.
AT2G16660	down	245.042	-0.69656	0.12698	-5.4856	4.12064e-08	1.87443e-07	307	309	223	177	217	224	no symbol available	Major facilitator superfamily protein;(source:Araport11)
AT2G16760	up	265.655	0.714401	0.118434	6.03206	1.61881e-09	8.47863e-09	188	210	159	320	409	361	no symbol available	Calcium-dependent phosphotriesterase superfamily protein;(source:Araport11)
AT2G16990	up	466.184	0.991419	0.0911567	10.876	1.50025e-27	2.2999e-26	263	345	258	590	757	704	no symbol available	Major facilitator superfamily protein;(source:Araport11)
AT2G17060	up	14.5626	2.30194	0.604913	3.80541	0.000141571	0.000416109	5	1	7	15	35	31	no symbol available	Disease resistance protein (TIR-NBS-LRR class) family;(source:Araport11)
AT2G17070	down	55.1032	-0.811189	0.260799	-3.1104	0.00186836	0.004553	68	89	42	37	42	54	no symbol available	hypothetical protein (DUF241);(source:Araport11)
AT2G17080	down	126.563	-0.879115	0.170728	-5.14923	2.61559e-07	1.08587e-06	127	188	140	89	105	100	no symbol available	hypothetical protein (DUF241);(source:Araport11)
AT2G17360	down	9619.4	-0.730144	0.0295399	-24.7172	6.99063e-135	1.36403e-132	10618	13933	8985	6917	8565	8458	no symbol available	Ribosomal protein S4 (RPS4A) family protein;(source:Araport11)
AT2G17430	up	389.084	0.707938	0.103815	6.81921	9.15453e-12	5.80483e-11	242	354	230	448	537	614	ATMLO7, MLO7, NTA	A member of a large family of seven-transmembrane domain proteins specific to plants, homologs of the barley mildew resistance locus o (MLO) protein. Controls pollen tube reception in synergids. The Arabidopsis genome contains 15 genes encoding MLO proteins, with localization in plasma membrane. Phylogenetic analysis revealed four clades of closely-related AtMLO genes. ATMLO7 belongs to the clade…
AT2G17620	down	167.836	-0.586512	0.146662	-3.99907	6.35908e-05	0.000197145	167	218	172	129	167	147	CYCB2;1	Cyclin B2;(source:Araport11)
AT2G17630	down	780.792	-1.10645	0.0733637	-15.0818	2.13526e-51	7.09965e-50	975	1152	829	501	559	572	PSAT2	Pyridoxal phosphate (PLP)-dependent transferases superfamily protein;(source:Araport11)
AT2G17660	down	37.33	-1.10358	0.310734	-3.55153	0.000382999	0.00105569	52	58	33	20	30	29	no symbol available	Member of the RIN4-like/NOI family; upregulated after spider mite feeding.
AT2G17710	up	1291.98	0.955935	0.0591486	16.1616	9.40956e-59	3.78492e-57	777	983	685	1641	2128	1870	no symbol available	Big1;(source:Araport11)
AT2G17740	up	3.51574	5.14062	1.46361	3.51229	0.000444255	0.00121266	0	0	0	4	13	7	VLG	VACUOLELESS GAMETOPHYTES (VLG) as a DC1 domain containing protein that is found in the endomembrane system. It is essential for both female and male gametophyte development.
AT2G17820	up	1761.3	0.641091	0.0502805	12.7503	3.10623e-37	6.74097e-36	1166	1612	1064	2029	2607	2472	ATHK1, HK1, AHK1	Encodes a member of the histidine kinase family.
AT2G17845	down	9.00567	-3.80813	0.902004	-4.22186	2.42298e-05	7.93768e-05	15	16	15	0	1	3	no symbol available	NAD(P)-binding Rossmann-fold superfamily protein;(source:Araport11)
AT2G17850	down	31.4599	-2.94296	0.419576	-7.01413	2.31378e-12	1.54095e-11	45	61	48	5	5	14	no symbol available	Rhodanese/Cell cycle control phosphatase superfamily protein;(source:Araport11)
AT2G18000	down	69.0159	-0.64966	0.229041	-2.83643	0.00456205	0.0102929	77	97	61	63	59	54	YAF9b, TAF14	TBP-associated factor 14;(source:Araport11)
AT2G18020	down	15692	-0.670655	0.0280139	-23.9401	1.17251e-126	1.94637e-124	16598	21946	15122	11417	14417	14247	EMB2296	Ribosomal protein L2 family;(source:Araport11)
AT2G18050	up	3359.78	1.52337	0.0417929	36.4503	6.79421e-291	8.39613e-288	1495	1990	1347	4830	5774	5868	HON3, HIS1-3	encodes a structurally divergent linker histone whose gene expression is induced by dehydration and ABA. The mRNA is cell-to-cell mobile.
AT2G18150	up	138.64	0.986644	0.169042	5.83668	5.32528e-09	2.64056e-08	87	102	70	156	211	246	no symbol available	Peroxidase superfamily protein;(source:Araport11)
AT2G18260	up	19.9366	1.65222	0.454758	3.63319	0.000279938	0.000787026	8	7	11	30	35	34	SYP112, ATSYP112	member of SYP11 Gene Family, PM-associated, highly expressed in roots.
AT2G18300	up	209.266	1.06034	0.134646	7.87506	3.40579e-15	2.77097e-14	125	143	108	266	359	311	HBI1	DNA-binding bHLH protein involved in positive regulation of cell elongation and proliferation and, negative control of plant immunity.One component of PRE-IBH1-HBI1 tripartite module.
AT2G18330	down	867.652	-0.794543	0.0721029	-11.0196	3.07509e-28	4.7968e-27	943	1345	804	579	759	769	SBA3, ATAD3B1	Homologue of animal ATPase Family AAA Domain-Containing Protein 3 (ATAD3), which is involved in mitochondrial nucleoid organization; interacts with SHOT1.
AT2G18360	up	393.132	0.601103	0.0968368	6.20738	5.38743e-10	2.93793e-09	282	347	240	449	541	577	no symbol available	alpha/beta-Hydrolases superfamily protein;(source:Araport11)
AT2G18370	up	1381.39	0.835272	0.055417	15.0725	2.45726e-51	8.1581e-50	905	1089	765	1634	2147	2085	no symbol available	Predicted to encode a PR (pathogenesis-related) protein. Belongs to the lipid transfer protein (PR-14) family with the following members: At2g38540/LTP1, At2g38530/LTP2, At5g59320/LTP3, At5g59310/LTP4, At3g51600/LTP5, At3g08770/LTP6, At2g15050/LTP7, At2g18370/LTP8, At2g15325/LTP9, At5g01870/LTP10, At4g33355/LTP11, At3g51590/LTP12, At5g44265/LTP13, At5g62065/LTP14, At4g08530/LTP15.
AT2G18380	up	43.0491	0.832441	0.288265	2.88776	0.00387991	0.00886541	24	36	26	59	62	60	GATA20, HANL1	Encodes a member of the GATA factor family of zinc finger transcription factors.
AT2G18400	down	881.736	-0.871792	0.0755538	-11.5387	8.41949e-31	1.46544e-29	993	1175	971	605	727	723	no symbol available	ribosomal protein L6 family protein;(source:Araport11)
AT2G18470	up	16.4145	1.80308	0.513696	3.51001	0.000448096	0.00122225	4	7	9	19	31	35	PERK4, AtPERK4	Proline-rich extensin-like receptor kinase 4. Functions at an early stage of ABA signalling inhibiting primary root cell elongation by perturbing Ca2+ homeostasis.
AT2G18480	up	44.7816	1.22169	0.297514	4.10631	4.02036e-05	0.000128067	29	34	13	66	71	70	no symbol available	Major facilitator superfamily protein;(source:Araport11)
AT2G18490	up	21.3437	1.17753	0.421017	2.79687	0.00516002	0.0115275	8	14	14	26	37	35	GAZ	GAZ is a nuclear localized transcriptional activator that is regulated (decreased) by GA and ABA levels. GAZ is expressed in the root stele and may function non-cell autonomously to effect hormone mediated control of ground tissue maturation.
AT2G18500	up	77.2634	0.632658	0.224094	2.82318	0.00475505	0.0106959	44	62	60	96	102	110	OFP7, ATOFP7	ovate family protein 7;(source:Araport11)
AT2G18520	down	226.767	-0.601145	0.128011	-4.69603	2.65263e-06	9.87369e-06	245	283	226	174	200	220	no symbol available	Tetratricopeptide repeat (TPR)-like superfamily protein;(source:Araport11)
AT2G18550	down	8.51032	-1.85342	0.686302	-2.70059	0.00692169	0.0150755	12	15	10	5	2	5	ATHB21, HB21, HB-2	Encodes a homeodomain leucine zipper class I (HD-Zip I) protein.
AT2G18560	up	402.305	0.684472	0.0965892	7.08643	1.37615e-12	9.33552e-12	275	330	250	473	571	594	no symbol available	UDP-Glycosyltransferase superfamily protein;(source:Araport11)
AT2G18620	down	51.1431	-0.810342	0.271724	-2.98222	0.00286166	0.00671961	58	62	58	36	35	51	GGPPS2, IDS2	Terpenoid synthases superfamily protein;(source:Araport11)
AT2G18720	down	8.71812	-2.05816	0.703073	-2.92737	0.00341841	0.00789034	18	10	10	4	3	4	no symbol available	Translation elongation factor EF1A/initiation factor IF2gamma family protein;(source:Araport11)
AT2G18950	up	241.613	0.655175	0.124095	5.27965	1.29434e-07	5.55829e-07	163	209	149	306	329	337	HPT1, VTE2, ATHPT, TPT1	Encodes homogentisate phytyltransferase involved in tocopherol biosynthesis. Has impact on seed longevity and plays a role in the adaptation to low temperature stress, notably phloem loading.
AT2G19130	up	471.631	1.2378	0.0917317	13.4937	1.70352e-41	4.26244e-40	268	308	206	620	807	767	no symbol available	S-locus lectin protein kinase family protein;(source:Araport11)
AT2G19170	down	461.243	-0.870902	0.0913982	-9.52866	1.59332e-21	1.86047e-20	556	675	433	323	401	354	SLP3	Encodes a novel subtilisin-like serine protease.
AT2G19190	up	29.0039	2.46977	0.411896	5.9961	2.02117e-09	1.04726e-08	10	11	4	43	63	58	SIRK, FRK1	Encodes a receptor-like protein kinase that is involved in early defense signaling. Expression of this gene is strongly induced during leaf senescence. It is a target of the transcription factor AtWRKY6.
AT2G19385	down	611.068	-0.607706	0.0792491	-7.6683	1.74295e-14	1.35324e-13	673	863	529	475	580	547	no symbol available	zinc ion binding protein;(source:Araport11)
AT2G19410	up	27.1282	1.23754	0.373036	3.31749	0.000908298	0.00234905	10	20	15	36	44	46	PUB34	Plant U-box type E3 ubiquitin ligase (PUB).
AT2G19530	down	165.022	-0.881509	0.156516	-5.63207	1.78057e-08	8.40735e-08	192	271	142	104	159	124	no symbol available	transmembrane protein;(source:Araport11)
AT2G19580	up	415.339	0.743024	0.097786	7.59847	2.99661e-14	2.28746e-13	253	339	268	498	618	601	TET2	Member of TETRASPANIN family
AT2G19610	up	24.8556	0.932671	0.407294	2.28992	0.022026	0.0424489	11	15	20	41	32	32	no symbol available	RING/U-box superfamily protein;(source:Araport11)
AT2G19670	down	601.83	-0.918494	0.0817246	-11.2389	2.62647e-29	4.26136e-28	710	909	579	424	463	487	ATPRMT1A, PRMT1A	protein arginine methyltransferase 1A;(source:Araport11)
AT2G19690	down	115.025	-0.751368	0.183052	-4.10466	4.04909e-05	0.000128889	118	151	128	88	110	84	PLA2-BETA	Encodes one of the four Arabidopsis phospholipase PLA2 parologs: AT2G06925 (PLA2-ALPHA), AT2G19690 (PLA2-BETA), AT4G29460 (PLA2-GAMMA) and AT4G29470 (PLA2-DELTA). Involved in pollen development and germination and tube growth. Also involved in stomatal opening in response to light.
AT2G19720	down	316.635	-0.784766	0.11334	-6.92403	4.38982e-12	2.85018e-11	353	408	342	210	273	286	rps15ab	ribosomal protein S15A B;(source:Araport11)
AT2G19730	down	9823.59	-0.712031	0.02792	-25.5026	1.84687e-143	4.14968e-141	10977	13708	9285	7143	8758	8725	no symbol available	Ribosomal L28e protein family;(source:Araport11)
AT2G19760	up	5182.48	0.586744	0.0406269	14.4423	2.80441e-47	8.44132e-46	3770	4358	3328	5918	7351	7301	PFN1, PRF1	first member of the Arabidopsis profilin multigene family, expressed in all organs of Arabidopsis. Binds poly-L-proline. The first intron of PRF1 enhances gene expression in vegetative tissues.
AT2G19810	up	371.096	0.611956	0.103293	5.92447	3.13305e-09	1.59477e-08	289	324	205	451	517	512	AtOZF1, TZF2, AtTZF2, OZF1	Encodes Oxidation-related Zinc Finger 1 (OZF1), a plasma membrane protein involved in oxidative stress.
AT2G19900	up	67.7072	1.23408	0.246186	5.0128	5.36428e-07	2.15462e-06	41	40	31	71	124	123	ATNADP-ME1, NADP-ME1	The malic enzyme (EC 1.1.1.40) encoded by AtNADP-ME1 is expressed in response to developmental and cell-specific signals. The enzyme is active in vitro and appears to function as a homohexamer or homooctamer. It is believed to be a cytosolic protein.
AT2G19910	up	12.8093	1.37798	0.546364	2.52209	0.0116659	0.0240698	8	8	4	15	27	20	no symbol available	RNA-dependent RNA polymerase family protein;(source:Araport11)
AT2G19970	up	276.54	0.634303	0.116894	5.42629	5.75372e-08	2.57051e-07	176	264	167	303	424	391	no symbol available	CAP (Cysteine-rich secretory proteins, Antigen 5, and Pathogenesis-related 1 protein) superfamily protein;(source:Araport11)
AT2G19990	up	32.7788	1.3387	0.34465	3.88422	0.000102659	0.000309004	21	16	14	49	52	53	PR-1-LIKE, PRH1	Encodes a PR-1-like protein homolog that is differentially expressed in resistant compared to susceptible cultivars by powdery mildew infection. The deduced amino acid sequence has 24 amino acids comprising the signal peptide and 140 amino acids of the mature peptide (15 kDa). Northern blot analysis showed accumulation of the corresponding mRNA 12 h after inoculation of resistant barley cultivars…
AT2G20030	up	39.3455	1.53361	0.324448	4.72683	2.28056e-06	8.56181e-06	20	26	11	60	57	76	ATL12	RING/U-box superfamily protein;(source:Araport11)
AT2G20060	down	1734.78	-0.616566	0.0490921	-12.5594	3.53169e-36	7.39726e-35	1869	2430	1567	1288	1641	1608	no symbol available	Ribosomal protein L4/L1 family;(source:Araport11)
AT2G20180	up	298.159	0.899763	0.114466	7.8605	3.82594e-15	3.09808e-14	178	245	158	376	427	480	PIF1, PIL5	Encodes a novel Myc-related bHLH transcription factor that has transcriptional activation activity in the dark. It is a key negative regulator of phytochrome-mediated seed germination and acts by inhibiting chlorophyll biosynthesis, light-mediated suppression of hypocotyl elongation and far-red light-mediated suppression of seed germination, and promoting negative gravitropism in hypocotyls. Ligh…
AT2G20240	down	177.025	-0.642443	0.141381	-4.54405	5.51826e-06	1.97694e-05	178	259	167	125	170	164	TRM17	GPI-anchored adhesin-like protein, putative (DUF3741);(source:Araport11)
AT2G20260	up	873.84	1.08471	0.0707242	15.3372	4.31497e-53	1.49272e-51	502	648	413	1163	1338	1422	PSAE-2	Encodes subunit E of photosystem I. The mRNA is cell-to-cell mobile.
AT2G20362	up	31.1749	0.953945	0.350225	2.72381	0.00645336	0.0141399	20	28	12	48	49	38	no symbol available	transmembrane protein;(source:Araport11)
AT2G20450	down	2992.71	-0.694377	0.0483968	-14.3476	1.10305e-46	3.23697e-45	3500	3914	2834	2228	2629	2690	no symbol available	Ribosomal protein L14;(source:Araport11)
AT2G20515	down	848.949	-0.792667	0.0690765	-11.4752	1.75765e-30	3.00516e-29	981	1197	816	621	698	731	no symbol available	pollen Ole e I family allergen protein;(source:Araport11)
AT2G20520	up	219.548	0.894775	0.136745	6.5434	6.01338e-11	3.56888e-10	138	150	134	282	312	345	FLA6	fasciclin-like arabinogalactan-protein 6 (Fla6). Possibly involved in embryogenesis and seed development.
AT2G20530	down	1484.55	-0.675166	0.0580043	-11.6399	2.58242e-31	4.56989e-30	1580	2068	1434	1050	1304	1433	PHB6, ATPHB6	prohibitin 6;(source:Araport11)
AT2G20550	up	232.463	0.642479	0.131958	4.8688	1.1228e-06	4.37019e-06	157	226	128	242	378	326	no symbol available	HSP40/DnaJ peptide-binding protein;(source:Araport11)
AT2G20570	up	95.1988	1.22814	0.215745	5.69258	1.25135e-08	5.99248e-08	42	87	34	129	169	146	ATGLK1, GLK1, GPRI1	Encodes GLK1, Golden2-like 1, one of a pair of partially redundant nuclear transcription factors that regulate chloroplast development in a cell-autonomous manner. GLK2, Golden2-like 2, is encoded by At5g44190. GLK1 and GLK2 regulate the expression of the photosynthetic apparatus. GLK1 is also a member of the GARP transcription factor family. Promotes anthocyanin biosynthesis via an MBW complex-d…
AT2G20585	down	419.289	-0.689534	0.102961	-6.69707	2.12643e-11	1.30885e-10	407	573	451	323	371	363	NFD6	nuclear fusion defective 6;(source:Araport11)
AT2G20590	down	136.777	-0.712073	0.179218	-3.97322	7.09075e-05	0.000218397	153	194	126	125	125	89	RTN17	Reticulon family protein;(source:Araport11)
AT2G20680	down	466.964	-0.685627	0.0932915	-7.34929	1.99261e-13	1.44001e-12	464	686	459	323	429	436	MAN2, AtMAN2, MAN5-2	Encodes a mannanase belonging to clade 1 of the GH5 7 phylogenetic tree that exhibits high substrate affinity and catalytic efficiency on mannan substrates with main chains containing both glucose and mannose units such as konjac glucomannan and spruce galactoglucomannan. It is likely a glycoprotein.
AT2G20710	down	231.457	-0.662601	0.127021	-5.21646	1.82372e-07	7.71819e-07	257	340	200	154	226	217	no symbol available	Tetratricopeptide repeat (TPR)-like superfamily protein;(source:Araport11)
AT2G20720	up	40.3314	0.772358	0.299548	2.57841	0.0099255	0.0208443	29	28	25	43	69	57	no symbol available	Pentatricopeptide repeat (PPR) superfamily protein;(source:Araport11)
AT2G20740	up	627.361	0.66736	0.0781617	8.5382	1.36331e-17	1.28389e-16	445	516	383	724	916	906	no symbol available	Tetraspanin family protein;(source:Araport11)
AT2G20800	up	61.4374	0.948067	0.255974	3.70376	0.000212426	0.000607979	39	60	21	74	94	102	NDB4	NAD(P)H dehydrogenase B4;(source:Araport11)
AT2G20920	up	555.211	0.602494	0.0880711	6.841	7.86416e-12	5.0109e-11	402	518	313	695	746	764	no symbol available	chaperone (DUF3353);(source:Araport11)
AT2G20940	down	348.878	-0.705314	0.101646	-6.93893	3.95089e-12	2.57723e-11	398	479	326	263	322	291	no symbol available	transmembrane protein, putative (DUF1279);(source:Araport11)
AT2G20980	down	263.789	-1.23514	0.118481	-10.4247	1.91196e-25	2.64653e-24	345	415	272	154	186	180	MCM10	Similar to MCM10, which in other organism was shown to be involved in the initiation of DNA replication.
AT2G21090	down	370.477	-0.638137	0.108573	-5.8775	4.16496e-09	2.09416e-08	402	527	334	241	402	324	no symbol available	Pentatricopeptide repeat (PPR-like) superfamily protein;(source:Araport11)
AT2G21160	down	6319.17	-0.672876	0.0313433	-21.4679	3.10638e-102	2.9279e-100	6978	8605	6005	4676	5746	5683	no symbol available	Translocon-associated protein (TRAP), alpha subunit;(source:Araport11)
AT2G21185	up	155.873	0.631266	0.155332	4.06398	4.82424e-05	0.000151998	126	125	88	185	214	226	no symbol available	transmembrane protein;(source:Araport11)
AT2G21200	up	3.24033	3.96102	1.51107	2.62134	0.0087585	0.0186399	0	1	0	12	3	4	SAUR7	SAUR-like auxin-responsive protein family;(source:Araport11)
AT2G21210	up	43.5785	1.79532	0.308678	5.81616	6.02152e-09	2.9732e-08	18	20	16	61	75	88	SAUR6	Putative auxin-regulated protein whose expression is downregulated in response to chitin oligomers.
AT2G21250	down	2484.31	-0.740256	0.0433087	-17.0926	1.68608e-65	7.94601e-64	2753	3622.99	2312	1768	2237	2156	no symbol available	NAD(P)-linked oxidoreductase superfamily protein;(source:Araport11)
AT2G21510	down	37.3491	-0.893155	0.308388	-2.89621	0.00377705	0.00865082	49	51	35	22	37	28	no symbol available	DNAJ heat shock N-terminal domain-containing protein;(source:Araport11)
AT2G21560	up	521.708	0.882259	0.085141	10.3623	3.6787e-25	5.00177e-24	311	434	280	652	805	781	no symbol available	nucleolar-like protein;(source:Araport11)
AT2G22060	down	6.37376	-2.33876	0.870106	-2.6879	0.00719029	0.0156009	8	7	13	1	5	1	no symbol available	galactose oxidase/kelch repeat protein;(source:Araport11)
AT2G22122	up	295.514	0.689495	0.117977	5.8443	5.08701e-09	2.52975e-08	175	277	181	329	423	459	no symbol available	hypothetical protein;(source:Araport11)
AT2G22140	down	45.121	-0.808973	0.283232	-2.85622	0.00428724	0.00972024	43	64	52	27	45	37	ATEME1B, EME1B	Forms a complex with MUS81 that functions as endonuclease in DNA recombination and repair processes.
AT2G22290	up	13.7087	1.62299	0.535676	3.0298	0.00244715	0.00582062	6	9	4	19	28	22	RAB-H1D, ATRABH1D, ATRAB6, RABH1d, ATRAB-H1D	RAB GTPase homolog H1D;(source:Araport11)
AT2G22330	down	4308.36	-0.722142	0.0356256	-20.2703	2.35124e-91	1.80348e-89	4728	6211	4043	3055	3887	3829	CYP79B3	Encodes a cytochrome P450. Involved in tryptophan metabolism. Converts Trp to indole-3-acetaldoxime (IAOx), a precursor to IAA and indole glucosinolates.The mRNA is cell-to-cell mobile.
AT2G22470	up	3629.32	0.949651	0.039246	24.1974	2.36955e-129	4.08591e-127	2155	2785	1948	4558	5573	5683	AGP2, ATAGP2	Encodes arabinogalactan-protein (AGP2).
AT2G22490	down	1213.28	-0.621427	0.0582571	-10.667	1.45279e-26	2.13166e-25	1325	1623	1137	956	1108	1089	CYCD2;1, ATCYCD2;1	encodes a D-type cyclin whose transcription level is regulated by sucrose but not phytohormones or nitrate. Protein physically interacts with CDC2A. CycD2 kinase activity is regulated by sequestration of CycD2 protein in a form inaccessible to immunoprecipitation and probably not complexed to CDC2A.
AT2G22500	down	2919.93	-0.778157	0.0398585	-19.523	7.00442e-85	4.7502e-83	3334	4117	2816	2014	2599	2509	ATPUMP5, UCP5, DIC1	Derives_from AT2G22500;(source:Araport11)
AT2G22510	up	1490.79	0.802352	0.0592305	13.5463	8.33768e-42	2.11234e-40	926	1157	921	1789	2296	2180	no symbol available	hydroxyproline-rich glycoprotein family protein;(source:Araport11)
AT2G22540	up	347.68	0.626916	0.102276	6.12965	8.80752e-10	4.72425e-09	249	299	211	418	484	490	AGL22, FAQ1, SVP	Encodes a nuclear protein that acts as a floral repressor and that functions within the thermosensory pathway. SVP represses FT expression via direct binding to the vCArG III motif in the FT promoter.
AT2G22600	down	75.3557	-1.15964	0.227565	-5.09587	3.47144e-07	1.4247e-06	80	109	97	41	53	60	no symbol available	RNA-binding KH domain-containing protein;(source:Araport11)
AT2G22610	down	327.752	-0.692789	0.109428	-6.331	2.43583e-10	1.36906e-09	363	502	276	240	300	291	MDKIN2	Malectin domain kinesin. Possible role in cell division, with a possible secondary function in the nuclei.
AT2G22800	up	253.988	1.20389	0.121962	9.87108	5.55641e-23	6.93974e-22	141	167	119	348	420	401	HAT9	Encodes homeobox protein HAT9.
AT2G22850	down	268.394	-0.913102	0.11801	-7.73748	1.01409e-14	7.99343e-14	289	422	270	183	229	204	AtbZIP6, bZIP6	basic leucine-zipper 6;(source:Araport11)
AT2G22930	down	309.369	-0.96707	0.110547	-8.74808	2.17008e-18	2.14348e-17	343	467	328	216	245	229	no symbol available	UDP-Glycosyltransferase superfamily protein;(source:Araport11)
AT2G22980	up	353.751	1.0738	0.112174	9.5726	1.04249e-21	1.22758e-20	175	260	197	497	553	527	SCPL13	serine carboxypeptidase-like 13;(source:Araport11)
AT2G22990	up	813.049	0.710597	0.0754128	9.42276	4.39379e-21	5.01465e-20	492	744	488	951	1167	1224	SNG1, SCPL8	sinapoylglucose:malate sinapoyltransferase. Catalyzes the formation of sinapoylmalate from sinapoylglucose. Mutants accumulate excess sinapoylglucose.
AT2G23010	down	18.7068	-1.60043	0.477398	-3.3524	0.000801134	0.00208854	19	36	24	6	7	18	SCPL9	serine carboxypeptidase-like 9;(source:Araport11)
AT2G23030	up	524.455	1.0457	0.0876849	11.9257	8.69948e-33	1.62751e-31	314	380	258	710	798	821	SNRK2-9, SNRK2.9	encodes a member of SNF1-related protein kinases (SnRK2)
AT2G23050	down	1261.44	-0.860595	0.0616114	-13.9681	2.44028e-44	6.65215e-43	1415	1966	1183	881	1034	1048	NPY4, MEL4	A member of the NPY gene family (NPY1/AT4G31820, NPY2/AT2G14820, NPY3/AT5G67440, NPY4/AT2G23050, NPY5/AT4G37590). Involved in auxin-mediated organogenesis.
AT2G23060	up	47.9592	1.63967	0.29019	5.65034	1.60132e-08	7.60133e-08	20	22	22	71	88	80	no symbol available	Acyl-CoA N-acyltransferases (NAT) superfamily protein;(source:Araport11)
AT2G23096	up	1.76031	4.14249	1.68809	2.45395	0.0141296	0.0285726	0	0	0	2	6	4	P4H13	Encodes a prolyl 4-hydroxylase that modifies the extensin proteins in root hair cells.
AT2G23130	up	67.9446	0.587391	0.236309	2.4857	0.0129298	0.0263911	39	65	47	85	81	102	AGP17, ATAGP17	AGP17 is a lysine-rich arabinogalactan-protein (AGP) and part of a multi-gene family of glycoproteins with approx. 50 members. It falls into one subclass with AGP18 and AGP19, other lysine-rich AGPs. 84% of its proline residues are hydroxylated to hydroproline and its heavy glycosylation accounts for appr. 69% of the molecular weight. The main glycosyl residues are arabinose (30.1%) and galactose…
AT2G23170	up	566.733	2.49442	0.0971636	25.6724	2.37877e-145	5.56982e-143	145	178	150	920	1132	1127	GH3.3	encodes an IAA-amido synthase that conjugates Asp and other amino acids to auxin in vitro.
AT2G23350	down	6025.66	-0.673609	0.0344978	-19.5261	6.58378e-85	4.47858e-83	6632	8606	5468	4514	5455	5383	PABP4, PAB4	polyadenylate-binding protein, putative / PABP, putative.Member of the Class II family of PABP proteins. Highly and ubiquitously expressed. The mRNA is cell-to-cell mobile.
AT2G23400	up	6.85722	2.02994	0.842192	2.41031	0.015939	0.0318895	1	6	1	5	12	21	AtCPT2, CPT2	Undecaprenyl pyrophosphate synthetase family protein;(source:Araport11)
AT2G23530	down	83.9556	-0.88032	0.228328	-3.8555	0.000115493	0.000345067	86	133	85	70	47	76	no symbol available	Zinc-finger domain of monoamine-oxidase A repressor R1;(source:Araport11)
AT2G23540	up	2379.46	0.670334	0.0451405	14.8499	6.96391e-50	2.22885e-48	1621	2050	1434	2897	3418	3327	no symbol available	GDSL-motif esterase/acyltransferase/lipase. Enzyme group with broad substrate specificity that may catalyze acyltransfer or hydrolase reactions with lipid and non-lipid substrates.
AT2G23620	up	129.239	1.22736	0.18604	6.59729	4.18747e-11	2.52087e-10	91	68	54	177	212	208	MES1, ATMES1	Encodes a protein shown to have carboxylesterase activity, methyl salicylate esterase activity, methyl jasmonate esterase activity, and methyl IAA esterase activity in vitro. MES1 appears to be involved in MeSA hydrolysis in planta. Expression of MES1 can restore systemic acquired resistance in SAR-deficient tobacco plants. This protein does not act on MeGA4, or MEGA9 in vitro.
AT2G23630	down	163.854	-0.654115	0.14937	-4.37916	1.19139e-05	4.07839e-05	172	226	160	104	163	157	sks16	SKU5 similar 16;(source:Araport11)
AT2G23760	up	151.102	1.00151	0.161025	6.21961	4.98379e-10	2.72784e-09	87	116	78	170	237	264	BLH4, SAW2	Encodes a member of the BEL family of homeodomain proteins. Plants doubly mutant for saw1/saw2 (blh2/blh4) have serrated leaves. BP is expressed in the serrated leaves, therefore saw2 and saw1 may act redundantly to repress BP in leaves. Regulates together with BLH2 demethylesterification of homogalacturonan in seed mucilage.
AT2G23770	up	226.665	0.850892	0.154235	5.51686	3.45105e-08	1.58246e-07	144	228	90	283	314	370	LYK4, AtLYK4	Encodes a putative LysM-containing receptor-like kinase LYK4. Shares overlapping function with LYK5 in mediating chitin-triggered immune responses. Based on protein sequence alignment analysis, it was determined as a pseudo kinase due to a lack of the ATP-binding P-loop in the kinase domain.
AT2G23840	up	62.3241	0.733159	0.255117	2.87382	0.00405544	0.00923707	43	64	26	89	92	75	no symbol available	HNH endonuclease;(source:Araport11)
AT2G24070	down	86.0901	-0.628757	0.207373	-3.03201	0.00242929	0.00578245	100	128	67	60	75	90	QWRF4	QWRF motif protein (DUF566);(source:Araport11)
AT2G24140	up	98.7037	0.852986	0.197929	4.30956	1.63577e-05	5.47983e-05	63	66	64	109	154	158	MRF7	MyoB myosin receptor which specifically localises to the Golgi membrane and affects its movement.
AT2G24180	up	1453.45	0.656132	0.054142	12.1187	8.40431e-34	1.637e-32	1015	1237	882	1722	2059	2092	CYP71B6	Encodes a cytochrome P450 monooxygenase that converts indole-3-acetonitrile to indole-3-aldehyde / indole-3-carboxylic acid and cyanide. The mRNA is cell-to-cell mobile.
AT2G24255	down	2.44277	-3.80904	1.58794	-2.39873	0.016452	0.0327684	7	5	1	1	0	0	AtFDA15	LOW protein: F-box/kelch-repeat protein;(source:Araport11)
AT2G24270	up	849.299	0.722013	0.0698194	10.3412	4.58989e-25	6.21031e-24	582	738	470	1008	1208	1283	ALDH11A3	Encodes a protein with non-phosphorylating NADP-dependent glyceraldehyde-3-phosphate dehydrogenase activity. The activity of the enzyme was determined from leaf extracts; the enzyme has not been purified to confirm activity.
AT2G24400	down	55.6825	-1.39899	0.268275	-5.21475	1.84065e-07	7.78392e-07	67	78	75	34	30	36	SAUR38	SAUR-like auxin-responsive protein family;(source:Araport11)
AT2G24440	down	170.675	-0.668073	0.144438	-4.62534	3.7399e-06	1.36894e-05	180	258	151	121	160	157	no symbol available	selenium binding protein;(source:Araport11)
AT2G24560	down	8.71835	-1.92973	0.722833	-2.66968	0.00759244	0.0163935	9	12	16	3	8	1	GGL15	GDSL-motif esterase/acyltransferase/lipase. Enzyme group with broad substrate specificity that may catalyze acyltransfer or hydrolase reactions with lipid and non-lipid substrates.
AT2G24600	down	322.732	-1.03791	0.109912	-9.44312	3.61826e-21	4.15083e-20	367	524	325	208	233	258	no symbol available	Ankyrin repeat family protein;(source:Araport11)
AT2G24645	up	7.99233	1.95593	0.745191	2.62474	0.00867164	0.0184727	1	4	4	16	11	14	no symbol available	Transcriptional factor B3 family protein;(source:Araport11)
AT2G24820	up	502.077	0.725978	0.0896997	8.09343	5.80068e-16	4.95699e-15	321	454	283	636	745	684	Tic55, AtTic55, TIC55-II	translocon at the inner envelope membrane of chloroplasts 55-II;(source:Araport11)
AT2G24980	up	458.182	0.878694	0.098048	8.96188	3.19198e-19	3.32097e-18	262.07	412.45	234.03	578.53	737.32	649.92	EXT6	Proline-rich extensin-like family protein;(source:Araport11)
AT2G25060	down	538.197	-0.668354	0.0839435	-7.96196	1.69342e-15	1.3972e-14	569	747	521	421	495	455	ENODL14, AtENODL14	early nodulin-like protein 14;(source:Araport11)
AT2G25080	up	1312.73	0.701451	0.0609255	11.5133	1.13121e-30	1.95059e-29	868	1062	834	1587	1885	1890	GPX1, ATGPX1, GPXL1	Encodes glutathione peroxidase. The mRNA is cell-to-cell mobile.
AT2G25090	up	238.486	0.697744	0.12625	5.52669	3.26336e-08	1.4998e-07	177	185	141	291	360	322	CIPK16, SnRK3.18, AtCIPK16	Encodes a member of the SNF1-related kinase (SnRK) gene family (SnRK3.18), which has also been reported as a member of the CBL-interacting protein kinases (CIPK16) and is involved in salinity tolerance.
AT2G25130	down	45.0255	-1.0971	0.286696	-3.8267	0.000129872	0.00038426	57	59	52	30	28	36	no symbol available	ARM repeat superfamily protein;(source:Araport11)
AT2G25200	up	40.3091	0.858159	0.297949	2.88022	0.00397397	0.00906637	27	33	20	54	54	63	no symbol available	hypothetical protein (DUF868);(source:Araport11)
AT2G25210	down	1970.74	-0.599401	0.0608835	-9.84504	7.20092e-23	8.94345e-22	2119	2457	1967	1596	1752	1808	no symbol available	Ribosomal protein L39 family protein;(source:Araport11)
AT2G25220	down	86.6167	-0.595931	0.200596	-2.9708	0.00297028	0.00695777	101	117	73	69	86	73	no symbol available	Protein kinase superfamily protein;(source:Araport11)
AT2G25240	up	156.678	0.854168	0.159751	5.34688	8.94816e-08	3.92357e-07	99	126	86	185	280	205	AtCCP3, CCP3, SERP5	Serine protease inhibitor (SERPIN) family protein;(source:Araport11). Involved in stress response regulated cell death.
AT2G25300	down	211.802	-0.59248	0.143614	-4.12552	3.69904e-05	0.00011851	251	267	189	146	243	173	HPGT3	Encodes a hydroxyproline O-galactosyltransferase.
AT2G25480	down	745.239	-0.648071	0.0716287	-9.04765	1.46074e-19	1.54507e-18	807	1056	680	528	722	677	no symbol available	TPX2 (targeting protein for Xklp2) protein family;(source:Araport11)
AT2G25510	up	48.3946	2.2252	0.312181	7.12791	1.01902e-12	6.95734e-12	21	14	12	77	96	90	no symbol available	transmembrane protein;(source:Araport11)
AT2G25590	up	129.641	0.732895	0.164805	4.44705	8.70566e-06	3.03508e-05	88	108	75	150	188	198	no symbol available	Plant Tudor-like protein;(source:Araport11)
AT2G25600	up	3.63953	3.22315	1.3094	2.46154	0.0138341	0.0280413	1	1	0	6	10	6	SPIK, AKT6	Encodes SPIK, a member of the Shaker family potassium ion (K+) channel. This family includes five groups based on phylogenetic analysis (FEBS Letters (2007) 581: 2357): I (inward rectifying channel): AKT1 (AT2G26650), AKT5 (AT4G32500) and SPIK (also known as AKT6, AT2G25600); II (inward rectifying channel): KAT1 (AT5G46240) and KAT2 (AT4G18290); III (weakly inward rectifying channel): AKT2 (AT4G2…
AT2G25625	up	43.0825	0.886978	0.290786	3.05028	0.0022863	0.00546843	24	38	23	45	70	72	CV	Histone deacetylase-like protein;(source:Araport11). Induced by senescence and abiotic stresses.
AT2G25870	down	1430.76	-0.602966	0.0529006	-11.3981	4.27366e-30	7.18e-29	1553	1944	1308	1115	1338	1300	AtYbeY	Encodes an endoribonuclease that is required for chloroplast rRNA processing.
AT2G25880	down	303.6	-0.750362	0.111806	-6.71128	1.92929e-11	1.19149e-10	340	435	286	242	261	242	AUR2, AtAUR2	Encodes a member of a family of Ser/Thr kinases whose activities peak during cell division. Transcripts are abundant in tissues rich in dividing cells like roots and flowers but are low or absent in fully expanded leaves and stems. In interphase cells, the protein is predominantly nuclear. During mitosis, the protein associates with plant-specific cytoskeletal structures (preprophase band, phragm…
AT2G25940	up	151.708	0.996626	0.162568	6.13053	8.75874e-10	4.70262e-09	82	100	96	194	244	228	ALPHA-VPE, AEP1, ALPHAVPE	Encodes a vacuolar processing enzyme belonging to a novel group of cysteine proteinases that is expressed in vegetative organs and is upregulated in association with various types of cell death and under stressed conditions.
AT2G25980	down	4159.31	-0.862096	0.0398159	-21.6521	5.81226e-104	5.82378e-102	4695	6304	4010	2841	3643	3287	no symbol available	Mannose-binding lectin superfamily protein;(source:Araport11)
AT2G26040	down	46.2757	-0.715207	0.276738	-2.58442	0.00975438	0.0205218	58	64	39	28	48	41	RCAR14, PYL2	Encodes a member of the PYR (pyrabactin resistance )/PYL(PYR1-like)/RCAR (regulatory components of ABA receptor) family proteins with 14 members. PYR/PYL/RCAR family proteins function as abscisic acid sensors. Mediate ABA-dependent regulation of protein phosphatase 2Cs ABI1 and ABI2.
AT2G26150	down	83.8294	-0.586761	0.219474	-2.67349	0.00750658	0.0162239	109	118	57	62	90	71	ATHSFA2, HSFA2	member of Heat Stress Transcription Factor (Hsf) family. Involved in response to misfolded protein accumulation in the cytosol. Regulated by alternative splicing and non-sense-mediated decay.
AT2G26180	down	218.447	-0.811604	0.128643	-6.30895	2.80937e-10	1.56739e-09	257	322	200	140	194	193	IQD6	Transient Expression of Pro35S:YFP-IQD5 in leaves of N. benthamiana alters microtubule organization.Member of IQ67 (CaM binding) domain containing family.
AT2G26290	up	339.01	0.885102	0.10562	8.38005	5.29074e-17	4.83315e-16	215	267	181	429	549	476	PBL12, ARSK1	root-specific kinase 1;(source:Araport11)
AT2G26410	up	67.5349	1.49318	0.254739	5.86159	4.58447e-09	2.29523e-08	24	49	27	87	144	102	Iqd4	Member of IQ67 (CaM binding) domain containing family.
AT2G26520	down	19.943	-1.54766	0.456884	-3.38741	0.000705549	0.00185709	26	27	28	5	11	18	no symbol available	transmembrane protein;(source:Araport11)
AT2G26560	up	331.104	1.33629	0.109635	12.1886	3.57659e-34	7.04673e-33	166	211	146	439	549	583	PLA IIA, PLP2, PLA2A, PLAII alpha	Encodes a lipid acyl hydrolase with wide substrate specificity that accumulates upon infection by fungal and bacterial pathogens. Protein is localized in the cytoplasm in healthy leaves, and in membranes in infected cells. Plays a role in cell death and differentially affects the accumulation of oxylipins. Contributes to resistance to virus.
AT2G26580	up	36.7088	0.761867	0.330552	2.30483	0.0211761	0.0409957	25	24	25	58	42	49	YAB5	plant-specific transcription factor YABBY family protein;(source:Araport11)
AT2G26640	down	689.652	-0.615211	0.0755442	-8.14371	3.83341e-16	3.31663e-15	731	993	614	504	684	620	KCS11	Encodes KCS11, a member of the 3-ketoacyl-CoA synthase family involved in the biosynthesis of VLCFA (very long chain fatty acids).
AT2G26670	up	1748.21	1.02969	0.0496281	20.7482	1.27215e-95	1.05984e-93	1017	1284	896	2273	2772	2709	ATHO1, HY1, HY6, HO1, GUN2, TED4	Encodes a plastid heme oxygenase necessary for phytochrome chromophore biosynthesis and for coupling the expression of some nuclear genes to the functional state of the chloroplast.
AT2G26695	up	105.546	0.85684	0.197843	4.3309	1.485e-05	5.014e-05	76	65	64	145	158	142	no symbol available	Ran BP2/NZF zinc finger-like superfamily protein;(source:Araport11)
AT2G26740	up	259.342	1.01639	0.120504	8.43445	3.3277e-17	3.07015e-16	142	200	136	346.96	401.96	395.95	ATSEH, SEH	Encodes a soluble epoxide hydrolase whose expression is induced by auxin and water stress.
AT2G26820	up	26.9038	1.15774	0.385544	3.00287	0.00267445	0.00631266	20	20	7	42	38	42	ATPP2-A3, PP2-A3, IAN10	phloem protein 2-A3;(source:Araport11)
AT2G26975	up	155.155	0.615405	0.156551	3.93103	8.45824e-05	0.000258051	105	125	108	162	240	221	COPT6	Plasma membrane Cu transporter.
AT2G27130	down	144.857	-0.886314	0.159381	-5.56096	2.68296e-08	1.24367e-07	161	201	157	108	114	112	LTPG12	Bifunctional inhibitor/lipid-transfer protein/seed storage 2S albumin superfamily protein;(source:Araport11)
AT2G27140	up	193.86	0.639711	0.160513	3.9854	6.73655e-05	0.000208064	121	213	97	263	249	264	no symbol available	HSP20-like chaperones superfamily protein;(source:Araport11)
AT2G27380	up	6.46335	2.66758	0.902884	2.95451	0.00313162	0.00728581	1	3	1	12	17	8	EPR1, ATEPR1	Encodes an extensin like gene involved in seed germination.
AT2G27385	up	269.209	1.91702	0.131404	14.5888	3.31176e-48	1.0175e-46	97	138	81	372	509	536	no symbol available	Pollen Ole e 1 allergen and extensin family protein;(source:Araport11)
AT2G27550	up	884.483	0.73904	0.0693126	10.6624	1.52578e-26	2.2358e-25	604	739	502	1041	1259	1360	ATC	encodes a protein similar to TFL1. overexpression leads to similar phenotype as TFL1 overexpression. expressed specifically in the hypocotyl and null mutation does not result in phenotypes exhibited by TFL1 null mutations. It acts non-cell autonomously to inhibit floral initiation.
AT2G27610	down	54.53	-0.970202	0.257961	-3.76104	0.000169207	0.000491398	70	80	51	42	43	36	no symbol available	Tetratricopeptide repeat (TPR)-like superfamily protein;(source:Araport11)
AT2G27690	down	82.174	-0.962204	0.210045	-4.58094	4.62887e-06	1.67531e-05	88	136	81	59	66	59	CYP94C1	Encodes a CYP94C1. Has highest omega-hydroxylase activity with 9,10-epoxystearic acid, while also metabolized lauric acid (C12:0) and C18 unsaturated fatty acids. Gene expression is induced in response to wounding and jasmonic acid treatment.
AT2G27710	down	8172.03	-0.654854	0.0338159	-19.3653	1.51579e-83	9.88773e-82	8956	10810	7932	6089	7440	7453	no symbol available	60S acidic ribosomal protein family;(source:Araport11)
AT2G27775	down	378.401	-0.652722	0.100413	-6.50039	8.01113e-11	4.69564e-10	433	512	344	255	375	348	no symbol available	PPR containing protein;(source:Araport11)
AT2G27830	up	1185.29	0.602038	0.0607984	9.90219	4.07238e-23	5.0977e-22	785	1116	729	1363	1666	1700	no symbol available	hypothetical protein;(source:Araport11)
AT2G27840	down	1830.13	-0.895608	0.0501098	-17.8729	1.91754e-71	9.9426e-70	2138	2596	1872	1206	1586	1442	HDT4, HDT04, HD2D, HDA13	Belongs to the plant specific HD2 type proteins; similar to nucleolar Zea mays histone deacetylase; HD2-p39
AT2G28000	down	4422.79	-0.661815	0.0366577	-18.0539	7.35184e-73	3.9501e-71	4765	6334	4054	3204	4185	3964	ARC2, CH-CPN60A, SLP, CPN60A, Cpn60alpha1, CPNA1	Encodes chaperonin-60 alpha, a molecular chaperone involved in Rubisco folding. Mutants display aberrant chloroplast and embryo development. The mRNA is cell-to-cell mobile.
AT2G28110	up	1300.54	0.868407	0.0627036	13.8494	1.28278e-43	3.41317e-42	758	1130	692	1626	1943	1990	IRX7, FRA8	Homolog to AT5G22940, a member of glycosyltransferase family 47 that is involved in secondary cell wall biosynthesis. It exhibits high sequence similarity to tobacco (Nicotiana plumbaginifolia) pectin glucuronyltransferase. Protein has a domain that shares significant similarity with the pfam03016 domain. It is expressed specifically in developing vessels and fiber cells, and FRA8 is targeted to …
AT2G28200	up	437.03	0.823197	0.0947808	8.68527	3.77835e-18	3.6846e-17	306	342	230	530	646	671	no symbol available	C2H2-type zinc finger family protein;(source:Araport11)
AT2G28210	down	18.2226	-1.25502	0.474918	-2.6426	0.00822724	0.017629	25	34	14	15	6	14	ATACA2, ACA2	alpha carbonic anhydrase 2;(source:Araport11)
AT2G28270	up	85.3815	3.09393	0.26865	11.5166	1.08819e-30	1.88078e-29	15	21	14	129	204	177	no symbol available	Cysteine/Histidine-rich C1 domain family protein;(source:Araport11)
AT2G28315	up	142.037	0.769052	0.18214	4.22231	2.41816e-05	7.92537e-05	66	146	85	151	232	215	UXT1	UXT1 is a member of the NST-KT subfamily of nucleotide/sugar transporters. It is localized to the golgi and ER. UXT1 functions as a UDP-Xyl transporter. The mRNA is cell-to-cell mobile.
AT2G28470	up	2051.42	0.637042	0.0484812	13.14	1.94295e-39	4.57942e-38	1451	1718	1280	2407	2940	2900	BGAL8	putative beta-galactosidase (BGAL8 gene)
AT2G28600	down	1170.85	-0.746783	0.0627442	-11.902	1.15528e-32	2.15227e-31	1340	1547	1172	812	1026	1054	no symbol available	P-loop containing nucleoside triphosphate hydrolases superfamily protein;(source:Araport11)
AT2G28620	down	449.997	-0.653809	0.100777	-6.48767	8.71728e-11	5.08943e-10	447	667	426	344	368	443	RSW7	Mutants have radially swollen roots but do not exhibit defects in abundance or orientation of cortical microtubules, nor are microfibrils reduced. Cellulose synthesis is also unchanged with respect to wild type. There is a disruption in the normal pattern of cell wall placement.
AT2G28660	up	340.311	0.827649	0.108806	7.60662	2.81362e-14	2.15666e-13	222	290	175	391	502	553	AtHMP18	Chloroplast-targeted copper chaperone protein;(source:Araport11)
AT2G28670	up	1463.48	0.666019	0.0579669	11.4896	1.48734e-30	2.55281e-29	1020.49	1194.74	915.26	1783.36	2082.32	2051.93	ESB1	Encodes a protein of unknown function that is involved in formation of the casparian strip. ESB1 is localized to the casparian strip and this localization is depended on CASP1 and 2. esb1 mutants have increased levels of suberin, disordered casparian strip and altered levels of several ions in their leaves.
AT2G28710	up	46.8406	1.14067	0.283103	4.02918	5.59722e-05	0.000174694	30	34	18	61	85	68	no symbol available	C2H2-type zinc finger family protein;(source:Araport11)
AT2G28720	up	752.534	1.20903	0.0759498	15.9188	4.69325e-57	1.83152e-55	439	480	342	1024	1256	1189	HTB3	Histone superfamily protein;(source:Araport11)
AT2G28780	up	1473.13	1.50514	0.0558087	26.9697	3.35551e-160	1.11403e-157	685	883	574	2015	2639	2570	no symbol available	P-hydroxybenzoic acid efflux pump subunit;(source:Araport11)
AT2G28790	down	929.615	-0.76528	0.0669679	-11.4276	3.04515e-30	5.14713e-29	993	1387	894	632	821	831	no symbol available	Pathogenesis-related thaumatin superfamily protein;(source:Araport11)
AT2G28890	up	1673.41	0.609915	0.0497881	12.2502	1.67583e-34	3.33128e-33	1161	1525	1009	1934	2380	2375	PLL4	Encodes a protein phosphatase 2C like gene, similar to POL. Involved in leaf development. Knockout mutants have abnormally shaped leaves.
AT2G28930	up	166.955	0.624102	0.147677	4.22613	2.37744e-05	7.7988e-05	123	138	103	196	257	216	PBL10, APK1B, PK1B	protein kinase 1B;(source:Araport11)
AT2G28960	up	299.804	1.0179	0.113655	8.95602	3.36607e-19	3.49556e-18	170	208	170	374	484	469	no symbol available	Leucine-rich repeat protein kinase family protein;(source:Araport11)
AT2G28970	up	223.642	1.03252	0.130151	7.93325	2.1348e-15	1.75421e-14	117	172	120	294	347	351	no symbol available	Leucine-rich repeat protein kinase family protein;(source:Araport11)
AT2G28990	up	210.343	1.88602	0.144571	13.0456	6.72843e-39	1.54775e-37	84	107	60	305	422	373	no symbol available	Leucine-rich repeat protein kinase family protein;(source:Araport11)
AT2G29000	up	14.7328	1.47747	0.518909	2.84727	0.00440965	0.00997743	8	5	8	21	24	26	no symbol available	Leucine-rich repeat protein kinase family protein;(source:Araport11)
AT2G29050	down	686.359	-0.592083	0.0786352	-7.52949	5.09405e-14	3.84369e-13	741	869	672	492	650	671	ATRBL1, RBL1	RHOMBOID-like 1;(source:Araport11)
AT2G29060	up	571.185	0.734737	0.0814857	9.01675	1.93746e-19	2.03672e-18	359	504	334	669	858	837	no symbol available	GRAS family transcription factor;(source:Araport11)
AT2G29120	up	21.0549	1.039	0.438064	2.37181	0.0177013	0.0349221	10	10	17	21	36	37	ATGLR2.7, GLR2.7	member of Putative ligand-gated ion channel subunit family
AT2G29130	up	63.1496	1.25121	0.255996	4.88761	1.02069e-06	3.98948e-06	38	49	19	85	120	91	LAC2, ATLAC2	Putative laccase, knockout mutant had reduced root elongation under PEG-induced dehydration.miR397b regulates root lignin deposition by regulating LACCASE2 expression during drought and phosphate deficiency.
AT2G29150	down	3.65597	-4.41509	1.47313	-2.99708	0.00272581	0.00642775	2	8	9	0	0	1	no symbol available	NAD(P)-binding Rossmann-fold superfamily protein;(source:Araport11)
AT2G29290	up	158.524	1.16733	0.158559	7.36216	1.80964e-13	1.31205e-12	102	103	67	194	273	262	DEG14	NAD(P)-binding Rossmann-fold superfamily protein;(source:Araport11)
AT2G29300	up	24.3997	1.59372	0.412418	3.86434	0.000111392	0.000333667	11	15	8	43	46	31	no symbol available	NAD(P)-binding Rossmann-fold superfamily protein;(source:Araport11)
AT2G29360	up	126.266	0.723378	0.167716	4.31312	1.60969e-05	5.39897e-05	82	116	69	150	181	190	no symbol available	NAD(P)-binding Rossmann-fold superfamily protein;(source:Araport11)
AT2G29420	up	2599.32	0.590945	0.108852	5.42887	5.67132e-08	2.53625e-07	1873	2037	1775	3092	3559	3651	GST25, ATGSTU7, GSTU7	Encodes glutathione transferase belonging to the tau class of GSTs. Naming convention according to Wagner et al. (2002). Induced by Salicylic acid. Independent of NPR1 for their induction by salicylic acid.
AT2G29460	up	255.697	0.838367	0.121783	6.88409	5.81581e-12	3.73569e-11	169	188	150	305	381	398	GST22, GSTU4, ATGSTU4	Encodes glutathione transferase belonging to the tau class of GSTs. Naming convention according to Wagner et al. (2002). Role in the degradation of H2O2 to water using glutathione as electron donor
AT2G29470	up	43.3151	1.20473	0.296696	4.06048	4.89726e-05	0.000154058	20	35	19	50	74	78	ATGSTU3, GSTU3, GST21	Encodes glutathione transferase belonging to the tau class of GSTs. Naming convention according to Wagner et al. (2002).
AT2G29490	up	2178.22	0.623736	0.0494568	12.6117	1.81955e-36	3.8437e-35	1634	1894	1247	2565	3123	3043	GSTU1, ATGSTU1, GST19	Encodes glutathione transferase belonging to the tau class of GSTs. Naming convention according to Wagner et al. (2002).
AT2G29530	down	1460.67	-0.68307	0.053694	-12.7215	4.49062e-37	9.68858e-36	1588	1971	1435	1067	1365	1275	TIM10, AtTIM10	Encodes a small zinc finger-like protein that is a component of the mitochondrial protein import apparatus. Together with AtTIM9, AtTIM10 is non-redundantly essential for maintaining mitochondrial function of early embryo proper cells and endosperm free-nuclei.
AT2G29570	down	751.299	-0.779547	0.0713849	-10.9203	9.21521e-28	1.42349e-26	869	1048	724	509	658	665	ATPCNA2, PCNA2	Functionally interacts with POLH to repair DNA damaged by UVB damage. May be sumoylated.
AT2G29620	up	198.916	0.695401	0.148517	4.68229	2.83685e-06	1.05224e-05	155	136	125	236	271	303	no symbol available	dentin sialophosphoprotein;(source:Araport11)
AT2G29630	up	735.672	0.739926	0.0714273	10.3591	3.80384e-25	5.16876e-24	478	629	428	883	1112	1049	THIC, PY	Encodes a protein involved in thiamin biosynthesis. The protein is an iron-sulfur cluster protein predicted to catalyze the conversion of 5-aminoimidazole ribonucleotide (AIR) to hydroxymethylpyrimidine (HMP) or hydroxymethylpyrimidine phosphate (HMP-P). A severe reduction of THIC levels in plants decreases vitamin B1 (thiamin diphosphate (TPP)) levels and also leads to changes in the levels of n…
AT2G29650	up	329.25	0.739079	0.107252	6.89104	5.53862e-12	3.56224e-11	218	303	172	384	499	484	ANTR1, PHT4;1	Encodes an inorganic phosphate transporter that is localized to the thylakoid membrane.
AT2G29680	down	183.042	-0.904014	0.142819	-6.32978	2.45506e-10	1.3787e-09	188	291	189	117	156	150	ATCDC6, CDC6	Encodes cell division control protein 6 (CDC6).
AT2G29940	up	22.7443	1.32036	0.423432	3.11824	0.00181934	0.00444768	16	12	8	34	46	27	ATPDR3, ABCG31, PDR3	pleiotropic drug resistance 3;(source:Araport11)
AT2G29980	down	4471.35	-0.760579	0.0341516	-22.2707	7.11374e-110	8.03239e-108	4981	6441	4265	3122	3999	3871	FAD3, AtFAD3	Endoplasmic reticulum enzyme responsible for the synthesis of 18:3 fatty acids from phospholipids. Uses cytochrome b5 as electron donor.
AT2G29995	up	315.095	0.988019	0.109213	9.04672	1.47324e-19	1.55755e-18	178	251	161	408	484	493	no symbol available	PSY3-like protein;(source:Araport11)
AT2G30050	down	2107.01	-0.664979	0.0514171	-12.933	2.93017e-38	6.60373e-37	2189	3129	1927	1586	1918	1887	no symbol available	transducin family protein / WD-40 repeat family protein;(source:Araport11)
AT2G30080	up	171.001	0.772757	0.159881	4.83332	1.34277e-06	5.17745e-06	124	117	106	177	290	251	ATZIP6, ZIP6	member of Fe(II) transporter isolog family. Gene expression is not regulated by iron, copper, or zinc deficiency or excess.
AT2G30140	up	599.05	1.03408	0.0818313	12.6367	1.3249e-36	2.80944e-35	358	449	290	757	1014	897	UGT87A2	Encodes a putative glycosyltransferase. Regulates flowering time via FLOWERING LOCUS C.
AT2G30200	down	1813.31	-0.610878	0.0478269	-12.7727	2.33028e-37	5.07687e-36	1939	2429	1721	1370	1727	1648	EMB3147, MCAT, MCAMT	Malonyl-ACP expressed in developing seeds. Loss of function mutants are embryo lethal and over expression in seeds leads to increased seed oil content.
AT2G30250	up	980.216	0.677559	0.0680977	9.94982	2.52647e-23	3.20039e-22	722	801	569	1198	1444	1337	WRKY25, ATWRKY25	member of WRKY Transcription Factor; Group I. Located in nucleus. Involved in response to various abiotic stresses - especially salt stress.
AT2G30320	down	238.031	-0.625218	0.123	-5.08306	3.71406e-07	1.51672e-06	261	304	234	169	233	218	no symbol available	Enzyme for the pseudouridine (&#936;) to uridine (U) conversion.
AT2G30380	down	22.2824	-1.28071	0.432258	-2.96284	0.00304816	0.00711249	38	34	17	7	22	15	CHIQL8	MYB family transcription factor;(source:Araport11)
AT2G30400	up	77.6406	1.23156	0.224054	5.49669	3.86997e-08	1.76654e-07	44	51	34	112	140	107	ATOFP2, OFP2	Part of a transcription repressor complex with OFP1/4?MYB75?KNAT7?BLH6; controls histone deacetylation resulting in xylem vessel cell differentiation.
AT2G30420	up	1.79581	4.13887	1.73654	2.3834	0.0171536	0.033938	0	0	0	7	1	3	ETC2	In a tandem repeat with AT2G30424 and AT2G30432. Negative regulator of trichome development. Overexpression results in the suppression of trichomes and overproduction of root hairs; single mutant shows an increase in trichome number on leaves and petiols. Double and triple mutant analysis indicates that the ETC2 gene acts redundant with TRY and CPC in trichome patterning.
AT2G30540	down	52.2373	-0.879803	0.275259	-3.19627	0.00139215	0.00347788	74	67	46	44	34	42	ROXY7	Encodes a member of the CC-type glutaredoxin (ROXY) family that has been shown to interact with the transcription factor TGA2.
AT2G30570	up	2908.69	1.06959	0.0467563	22.8758	8.09732e-116	1.02924e-113	1694	1966	1531	3724	4702	4602	PSBW	Encodes PsbW, a protein similar to photosystem II reaction center subunit W. Loss of PsbW destabilizes the supramolecular organization of PSII.
AT2G30750	up	273.922	0.902573	0.130041	6.94068	3.9023e-12	2.54852e-11	206	202	124	337	398	446	CYP71A12	Putative cytochrome P450; together with CYP71A13 produces dihydrocamalexic acid (DHCA), the precursor to the defense-related compound camalexin, which accumulates in the intercellular space and contributes to the resistance of mature Arabidopsis to P. syringae without directly inhibiting bacterial growth.
AT2G30770	down	12.9078	-2.72845	0.625933	-4.35901	1.30655e-05	4.44183e-05	22	27	14	6	3	2	CYP71A13	Putative cytochrome P450; together with CYP71A12 produces dihydrocamalexic acid (DHCA), the precursor to the defense-related compound camalexin, which accumulates in the intercellular space and contributes to the resistance of mature Arabidopsis to P. syringae without directly inhibiting bacterial growth.
AT2G30840	up	451.675	1.05963	0.098608	10.7459	6.19346e-27	9.23374e-26	272	359	192	612	725	681	no symbol available	encodes a protein whose sequence is similar to 2-oxoglutarate-dependent dioxygenase
AT2G30890	down	52.3904	-1.16768	0.279051	-4.18449	2.85808e-05	9.28783e-05	54	91	58	37.94	43	25	no symbol available	Cytochrome b561/ferric reductase transmembrane protein family;(source:Araport11)
AT2G30970	down	3032.11	-0.653821	0.0416044	-15.7152	1.19009e-55	4.42682e-54	3273	4240	2824	2278	2696	2815	ASP1	ASPARTATE AMINOTRANSFERASE 1
AT2G31060	down	1583.37	-0.714357	0.0523395	-13.6485	2.0599e-42	5.30942e-41	1722	2255	1507	1194	1435	1331	EMB2785	elongation factor family protein;(source:Araport11)
AT2G31083	up	149.962	0.708321	0.153857	4.60375	4.14948e-06	1.51066e-05	92	136	90	177	224	215	AtCLE5, CLE5	Member of a large family of putative ligands homologous to the Clavata3 gene. Consists of a single exon.
AT2G31110	up	286.492	0.58925	0.115792	5.08885	3.60237e-07	1.47435e-06	207	250	179	300	406	437	TBL40	Encodes a member of the TBL (TRICHOME BIREFRINGENCE-LIKE) gene family containing a plant-specific DUF231 (domain of unknown function) domain. TBL gene family has 46 members, two of which (TBR/AT5G06700 and TBL3/AT5G01360) have been shown to be involved in the synthesis and deposition of secondary wall cellulose, presumably by influencing the esterification state of pectic polymers. A nomenclature…
AT2G31230	down	110.813	-1.41736	0.194992	-7.26882	3.62649e-13	2.55682e-12	149	170	127	58	55	86	ATERF15, ERF15	encodes a member of the ERF (ethylene response factor) subfamily B-3 of ERF/AP2 transcription factor family. The protein contains one AP2 domain. There are 18 members in this subfamily including ATERF-1, ATERF-2, AND ATERF-5.
AT2G31250	down	45.1662	-1.60484	0.290181	-5.53048	3.19358e-08	1.46864e-07	58	73	57	20	30	24	HEMA3	Glutamyl-tRNA reductase family protein;(source:Araport11)
AT2G31270	down	520.396	-0.790263	0.0841707	-9.38881	6.06792e-21	6.87945e-20	561	771	509	366	461	435	CDT1A, CDT1, ATCDT1A	Encodes a cyclin-dependent protein kinase. Involved in nuclear DNA replication and plastid division. Located in nucleus and chloroplast.
AT2G31310	down	45.9398	-0.672525	0.284392	-2.36478	0.0180407	0.0355381	48	65	44	42	45	29	LBD14	LOB domain-containing protein 14;(source:Araport11)
AT2G31360	down	3775.01	-0.680832	0.0389771	-17.4675	2.53364e-68	1.24137e-66	4171	5068	3659	2785	3381	3418	ADS2, AtADS2	Encodes a protein homologous to delta 9 acyl-lipid desaturases of cyanobacteria and acyl-CoA desaturases of yeast and mammals. expression up-regulated by cold temperature. It is involved in the synthesis of the 24:1n-9 and 26:1n-9 components of seed lipids, sphingolipids and the membrane phospholipids phosphatidylserine (PS), and phosphatidylethanolamine (PE).
AT2G31425	up	4.49217	2.39688	1.04581	2.29189	0.0219121	0.0422845	3	1	0	7	7	11	no symbol available	Plant invertase/pectin methylesterase inhibitor superfamily protein;(source:Araport11)
AT2G31480	up	15.8259	1.79985	0.538643	3.34145	0.000833423	0.00216801	4	10	6	13	41	30	no symbol available	hypothetical protein;(source:Araport11)
AT2G31540	up	52.6668	0.738343	0.281603	2.62193	0.00874342	0.0186131	42	37	30	48	72	100	no symbol available	GDSL-motif esterase/acyltransferase/lipase. Enzyme group with broad substrate specificity that may catalyze acyltransfer or hydrolase reactions with lipid and non-lipid substrates.
AT2G31570	up	4707.38	0.654933	0.0337942	19.3801	1.13705e-83	7.43901e-82	3204	4137	2839	5552	6819	6662	ATGPX2, GPX2, GPXL2	glutathione peroxidase GPx
AT2G31610	down	8864.57	-0.659107	0.0294677	-22.3671	8.23377e-111	9.58911e-109	9583	12024	8542	6619	8197	7906	no symbol available	Ribosomal protein S3 family protein;(source:Araport11)
AT2G31690	down	14.8776	-1.34486	0.520577	-2.5834	0.00978323	0.0205766	10	33	18	8	12	8	DALL5	encodes a triacylglycerol lipase located in plastoglobuli and involved in the degradation of triacylglycerol. It also has impact on leaf senescence and maintaining the structural integrity of thylakoids.
AT2G31725	down	266.433	-0.732098	0.119554	-6.1236	9.14848e-10	4.90122e-09	274	364	282	200	242	218	no symbol available	FAM136A-like protein (DUF842);(source:Araport11)
AT2G31790	down	297.975	-0.789966	0.113806	-6.94132	3.8844e-12	2.53758e-11	335	422	292	235	255	228	no symbol available	UDP-Glycosyltransferase superfamily protein;(source:Araport11)
AT2G31865	up	203.533	1.24272	0.136834	9.08192	1.06673e-19	1.13641e-18	100	146	92	280	335	331	atPARG2, PARG2	poly(ADP-ribose) glycohydrolase 2;(source:Araport11)
AT2G31920	down	62.6805	-1.0333	0.242749	-4.25668	2.07481e-05	6.85969e-05	71	89	72	45	51	39	CORD7	Member of a novel, plant specific family of microtubule associated proteins.
AT2G32060	down	6591.65	-0.74384	0.0389289	-19.1077	2.18068e-81	1.37414e-79	7477	8833	6541	4907	5781	5568	no symbol available	Ribosomal protein L7Ae/L30e/S12e/Gadd45 family protein;(source:Araport11)
AT2G32130	down	14.587	-1.42506	0.502488	-2.836	0.00456825	0.0103059	19	20	19	8	10	8	CHIQL7	intracellular protein transporter, putative (DUF641);(source:Araport11)
AT2G32140	down	143.587	-0.759976	0.160085	-4.74734	2.06109e-06	7.78386e-06	150	218	137	114	114	123	no symbol available	transmembrane receptor;(source:Araport11)
AT2G32190	up	292.322	0.91163	0.114654	7.95114	1.84798e-15	1.52133e-14	184	218	161	353	435	475	AthCYSTM4	cysteine-rich/transmembrane domain A-like protein;(source:Araport11)
AT2G32210	up	217.411	1.0264	0.133486	7.68918	1.48082e-14	1.15455e-13	127	151	118	296	353	311	AthCYSTM6	cysteine-rich/transmembrane domain A-like protein;(source:Araport11)
AT2G32220	down	311.804	-0.614783	0.108199	-5.68197	1.33154e-08	6.36417e-08	355	399	291	242	297	274	no symbol available	Ribosomal L27e protein family;(source:Araport11)
AT2G32230	down	823.401	-0.664014	0.0691825	-9.59801	8.15026e-22	9.67419e-21	938	1150	732	594	775	743	PRORP1	Encodes a protein-only RNase P that is involved in the 5? cleavage of the precursor tRNAs and is able to cleave tRNA-like structures involved in the maturation of plant mitochondrial mRNAs. Mutants show a drastic reduction in the levels of mature plastid tRNA-Phe(GAA) and tRNA-Arg(ACG), limiting plastid gene expression.
AT2G32270	up	335.303	0.9474	0.106157	8.9245	4.47726e-19	4.6193e-18	202	262	174	439	498	520	ZIP3	A member of Zrt- and Irt-related protein (ZIP) family. transcript is induced in response to zinc deficiency in the root. also response to iron deficiency.
AT2G32340	up	181.155	0.611003	0.141154	4.32861	1.50052e-05	5.06259e-05	122	156	119	219	246	256	no symbol available	TraB family protein that localizes to the outer mitochondrial membrane. Along with TRB1 has potential role in regulating stress induced mitophagy.
AT2G32380	down	728.432	-0.605477	0.0718738	-8.42416	3.63338e-17	3.34247e-16	771	972	698	554	709	647	no symbol available	Transmembrane protein 97, predicted
AT2G32390	down	182.794	-0.616795	0.145276	-4.24569	2.17923e-05	7.17615e-05	175	260	181	149	151	175	GLR3.5, ATGLR3.5, GLR6	Encodes a ionotropic glutamate receptor ortholog, a member of a putative ligand-gated ion channel subunit family.
AT2G32400	down	295.532	-0.79021	0.110668	-7.14038	9.30741e-13	6.3742e-12	345	427	273	218	248	249	GLR5, GLR3.7, ATGLR3.7	Glr5
AT2G32460	up	12.0466	1.92964	0.597704	3.22843	0.00124474	0.00314029	7	5	2	19	20	24	ABS7, MYB101, ATM1, ATMYB101	Member of the R2R3 factor gene family.
AT2G32550	down	9.30523	-1.84751	0.666772	-2.77082	0.00559154	0.0123846	15	11	13	6	3	4	NOT9c	Cell differentiation, Rcd1-like protein;(source:Araport11)
AT2G32560	up	703.213	0.697745	0.0728097	9.58314	9.41382e-22	1.11206e-20	462	616	417	823	1046	1011	no symbol available	F-box family protein;(source:Araport11)
AT2G32590	down	191	-0.780999	0.144919	-5.38922	7.07631e-08	3.1312e-07	184	315	182	135	168	163	EMB2795, CAP-H	condensin complex subunit;(source:Araport11)
AT2G32660	down	58.9198	-0.663603	0.24006	-2.76432	0.00570415	0.0126101	68	83	51	44	55	52	AtRLP22, RLP22	receptor like protein 22;(source:Araport11)
AT2G32690	up	180.721	0.812937	0.140753	5.77563	7.66664e-09	3.74477e-08	109	150	106	214	282	267	GRP23, ATGRP23	Glycine-rich protein similar in structure to GRP5. The expression of GRP23 is induced by HPA (cutin monomer, salicylic acid, and abscisic acid.
AT2G32880	up	52.8791	1.81248	0.292704	6.1922	5.93301e-10	3.22753e-09	23	19	22	81	112	78	no symbol available	TRAF-like family protein;(source:Araport11)
AT2G32920	down	1951.22	-0.586104	0.0485052	-12.0833	1.29381e-33	2.49821e-32	1983	2681	1858	1467	1885	1813	PDIL2-3, PDI9, ATPDIL2-3, ATPDI9	Encodes a protein disulfide isomerase-like (PDIL) protein, a member of a multigene family within the thioredoxin (TRX) superfamily. Transcript levels for this gene are up-regulated in response to three different chemical inducers of ER stress (dithiothreitol, beta-mercaptoethanol, and tunicamycin). AtIRE1-2 does not appear to be required for this response, but the atbzip60 mutant has a diminished…
AT2G33100	down	20.3705	-1.00125	0.446388	-2.24302	0.0248958	0.0473764	22	22	29	9	13	23	CSLD1, ATCSLD1	encodes a gene similar to cellulose synthase
AT2G33160	down	27.9194	-1.40205	0.366535	-3.82515	0.000130694	0.00038659	42	47	25	14	21	16	NMA	Gene structure annotation for AT2G33160.1 is inaccurate in TAIR10, see PMID:23709666 and Comments field on the locus page for updated annotation.
AT2G33205	up	152.225	0.610654	0.156277	3.90751	9.32506e-05	0.00028229	91	153	94	179	220	210	no symbol available	Serinc-domain containing serine and sphingolipid biosynthesis protein;(source:Araport11)
AT2G33210	down	2290.99	-0.971847	0.0511683	-18.9931	1.94362e-80	1.19431e-78	2605	3594	2293	1437	1980	1715	HSP60, HSP60-2	Involved in the RNA splicing of rpl2 and ccmFC introns in mitochondria.
AT2G33310	up	1180.93	0.820009	0.0608108	13.4846	1.92717e-41	4.81123e-40	772	917	679.5	1388.08	1867.58	1739	IAA13	Auxin induced gene, IAA13 (IAA13).
AT2G33370	down	4731.72	-0.627514	0.0385432	-16.2808	1.35136e-59	5.5666e-58	5128	6169	4608	3554	4420	4317	no symbol available	Ribosomal protein L14p/L23e family protein;(source:Araport11)
AT2G33400	down	171.755	-0.613345	0.151081	-4.05972	4.91321e-05	0.000154495	201.51	220.72	152.79	144.03	136.78	164.56	no symbol available	FK506-binding nuclear-like protein;(source:Araport11)
AT2G33480	up	719.696	0.87336	0.0741741	11.7745	5.28577e-32	9.61378e-31	458	592	371	854	1132	1104	ANAC041, NAC041	NAC domain containing protein 41;(source:Araport11)
AT2G33530	down	225.933	-0.680987	0.127659	-5.33441	9.58534e-08	4.18317e-07	260	325	194	178	197	198	scpl46	serine carboxypeptidase-like 46;(source:Araport11)
AT2G33560	down	233.561	-0.752042	0.126777	-5.93199	2.9929e-09	1.52658e-08	253	346	220	182	213	179	BUBR1	Encodes BUBR1. May have the spindle assembly checkpoint protein functions conserved from yeast to humans.
AT2G33570	down	329.739	-0.6471	0.106562	-6.07252	1.25917e-09	6.66879e-09	348	473	305	221	319	315	GALS1	glycosyltransferase family protein (DUF23);(source:Araport11)
AT2G33580	down	882.477	-0.799242	0.0702987	-11.3692	5.95103e-30	9.94551e-29	1024	1330	789	632	757	742	AtLYK5, LYK5	Encodes a putative LysM-containing receptor-like kinase. LYK5 is a major chitin receptor and forms a chitin-induced complex with related kinase CERK1. Based on protein sequence alignment analysis, it was determined as a pseudo kinase due to a lack of the ATP-binding P-loop in the kinase domain.
AT2G33640	down	115.292	-0.600831	0.184388	-3.25851	0.00112	0.00284919	126	165	98	100	86	115	PAT21	DHHC-type zinc finger family protein that encodes a functional s-acyl transferase.
AT2G33770	up	4209.78	1.17673	0.0395781	29.7318	2.98405e-194	1.47505e-191	2191	2999	2013	5426	7207	6717	PHO2, ATUBC24, UBC24	Encodes a ubiquitin-conjugating E2 enzyme. UBC24 mRNA accumulation is suppressed by miR399f, miR399b and miR399c. Involved in phosphate starvation response and mediates degradation of PHO1 and PHT1s at endomembrane. Its expression is responsive to phosphate (Pi) and not phosphite (Phi) in roots and shoots. The mRNA is cell-to-cell mobile.
AT2G33790	down	690.186	-1.23313	0.0771366	-15.9864	1.59072e-57	6.28489e-56	815	1116	768	372	504	490	AGP30, ATAGP30	pollen Ole e 1 allergen protein containing 14.6% proline residues, similar to arabinogalactan protein (Daucus carota) GI:11322245, SP:Q03211 Pistil-specific extensin-like protein precursor (PELP) {Nicotiana tabacum}; contains Pfam profile PF01190: Pollen proteins Ole e I family
AT2G33793	down	81.3126	-0.588304	0.217291	-2.70745	0.00678014	0.0147904	90	108	74	53	67	96	ASY4	Encodes a protein component of the pre-synaptic chromosome axis. Mutants show quantitative defects in meiotic recombination. Interacts with ASY1/ASY3.
AT2G33830	up	13613.4	1.08896	0.0291684	37.3335	4.70428e-305	6.97613e-302	7760	9505	6891	17562	21992	21714	DRM2, DAP2, AtDRM2	Negative regulator of local and systemic acquired resistance; target of FLD for activation of SAR.
AT2G33847	down	82.1233	-0.812375	0.23615	-3.44008	0.000581551	0.00155369	107.92	79.36	94.79	50.3	72.01	75.05	no symbol available	hypothetical protein;(source:Araport11)
AT2G34020	down	971.364	-0.826569	0.0634789	-13.0212	9.27483e-39	2.12471e-37	1088	1439	942	651	869	802	no symbol available	Calcium-binding EF-hand family protein;(source:Araport11)
AT2G34050	down	387.067	-0.769358	0.0969926	-7.93213	2.1542e-15	1.7695e-14	445	555	362	257	349	344	P11	Encodes an F-type ATP Synthase Assembly factor that binds to beta subunits of mATPase and cpATPases.
AT2G34150	down	359.524	-0.62353	0.104594	-5.96146	2.49999e-09	1.28429e-08	368	494	350	276	304	354	ATRANGAP2, ATSCAR1, WAVE1, SCAR1	Encodes a member of the SCAR family.These proteins are part of a complex (WAVE) complex.The SCAR subunit activates the ARP2/3 complex which in turn act as a nucleator for actin filaments.
AT2G34170	down	255.207	-0.64783	0.127329	-5.08784	3.62156e-07	1.48112e-06	285	385	209	169	239	255	DEG21	hypothetical protein (DUF688);(source:Araport11)
AT2G34190	down	437.731	-0.883843	0.10109	-8.74315	2.26692e-18	2.23319e-17	464	612	492	285	396	337	no symbol available	Xanthine/uracil permease family protein;(source:Araport11)
AT2G34210	down	10.684	-1.8905	0.611316	-3.09251	0.00198469	0.00481172	15	16	15	4	7	4	SPT5-1	Transcription elongation factor Spt5;(source:Araport11)
AT2G34250	down	10571.3	-0.587642	0.0322661	-18.2124	4.116e-74	2.2832e-72	10807	14820	9812	8226	9984	9704	no symbol available	SecY protein transport family protein;(source:Araport11)
AT2G34300	down	2929.61	-0.749543	0.0425883	-17.5997	2.47461e-69	1.23697e-67	3316	4277	2683	2094	2647	2493	no symbol available	S-adenosyl-L-methionine-dependent methyltransferases superfamily protein;(source:Araport11)
AT2G34330	up	10.8034	1.34954	0.590479	2.2855	0.0222834	0.0428967	5	7	5	12	23	17	no symbol available	LOW protein: protein BOBBER-like protein;(source:Araport11)
AT2G34350	up	94.8103	0.616006	0.200156	3.07762	0.00208658	0.00503404	64	78	65	92	139	151	no symbol available	Nodulin-like / Major Facilitator Superfamily protein;(source:Araport11)
AT2G34420	up	17309	1.55676	0.0256755	60.632	0	0	7698	10127	6677.3	24770.7	30994.8	29691.1	LHCB1.5, LHB1B2	Photosystem II type I chlorophyll a/b-binding protein
AT2G34430	up	4491.61	1.41213	0.0467326	30.2173	1.40341e-200	7.43271e-198	2108	2963	1805.7	6167.31	7453.2	7993.88	DEG11, LHCB1.4, LHB1B1	Photosystem II type I chlorophyll a/b-binding protein The mRNA is cell-to-cell mobile.
AT2G34500	up	831.494	0.784447	0.0761911	10.2958	7.36224e-25	9.8654e-24	479	756	476	1026	1234	1219	CYP710A1	Encodes a protein with C22-sterol desaturase activity. The enzyme was shown to catalyze in the presence of NADPH the conversion of &beta;-sitosterol to stigmasterol, but not that of 24-<i>epi</i>-campesterol to brassicasterol (unlike CYP710A2).
AT2G34600	down	305.209	-0.723899	0.114428	-6.32622	2.51242e-10	1.40878e-09	336	479	258	220	281	263	TIFY5B, JAZ7	Key regulator in alternative splicing in the jasmonate signaling pathway, alone and in collaboration with other regulators.
AT2G34610	down	447.354	-1.02127	0.0920264	-11.0976	1.28829e-28	2.04691e-27	533	689	452	260	371	350	no symbol available	cotton fiber protein;(source:Araport11)
AT2G34620	up	50.7648	0.792088	0.266425	2.97302	0.00294881	0.00691183	36	42	26	52	82	81	mTERF10	Mitochondrial transcription termination factor family member.
AT2G34830	up	173.659	0.702883	0.143617	4.89414	9.8736e-07	3.8667e-06	117	140	109	199	268	245	AtWRKY35, MEE24, WRKY35	member of WRKY Transcription Factor; Group II-e. Involved in thermomorphogenesis.
AT2G34920	down	150.835	-0.626709	0.156019	-4.01688	5.89735e-05	0.000183393	182	193	133	118	130	143	EDA18	RING/U-box superfamily protein;(source:Araport11)
AT2G34930	down	386.684	-0.599197	0.100966	-5.93462	2.94527e-09	1.50435e-08	424	556	328	270	372	381	no symbol available	disease resistance family protein / LRR family protein;(source:Araport11)
AT2G34940	up	141.357	0.677644	0.159459	4.24965	2.14106e-05	7.06299e-05	97	122	84	155	228	195	BP80-3;2, VSR5, VSR3;2	VACUOLAR SORTING RECEPTOR 5;(source:Araport11)
AT2G34960	up	14.5592	1.28332	0.516514	2.48458	0.0129706	0.0264647	4	13	7	22	21	25	CAT5	Encodes a member of the cationic amino acid transporter (CAT) subfamily of amino acid polyamine choline transporters. Mediates efficient uptake of Lys, Arg and Glu in a yeast system. Localized to the plasma membrane.
AT2G35030	down	141.569	-0.669956	0.166861	-4.01505	5.94325e-05	0.000184768	185	179	119	102	140	120	COD1	Pentatricopeptide repeat (PPR) superfamily protein;(source:Araport11)
AT2G35035	down	85.721	-0.620512	0.205593	-3.01816	0.00254317	0.00602644	87	119	83	69	90	64	URED	Encodes a urease accessory protein which is essential for the activation of plant urease.
AT2G35120	down	5747.92	-0.766224	0.0353491	-21.6759	3.46163e-104	3.50002e-102	6550	7814	5702	4056	5118	4901	no symbol available	Single hybrid motif superfamily protein;(source:Araport11)
AT2G35190	down	1276.85	-0.821587	0.0573599	-14.3234	1.56354e-46	4.57622e-45	1453	1823	1260	905	1134	1010	ATNPSN11, NPSN11, NSPN11	plant-specific SNARE located in cell plate of dividing cells. cofractionates with the cytokinesis-specific syntaxin, KNOLLE, which is required for the formation of the cell plate.
AT2G35210	down	93.1047	-0.62089	0.203828	-3.04615	0.00231791	0.00553869	112	127	77	57	85	103	RPA, MEE28, AGD10	A member of ARF GAP domain (AGD), A thaliana has 15 members, grouped into four classes.
AT2G35260	up	494.244	0.634757	0.0986604	6.43375	1.24491e-10	7.16844e-10	400	422	258	594	678	713	BCM1	Together with VAR2/AtFtsH2 synergistically regulates the accumulation of PSII reaction centre D1 protein during de-etiolation.
AT2G35290	down	123.872	-1.455	0.182462	-7.97426	1.53294e-15	1.26902e-14	169	188	145	52	75	93	SAUR79	hypothetical protein;(source:Araport11)
AT2G35480	down	182.865	-0.602325	0.146671	-4.10665	4.01444e-05	0.000127896	211	223	175	122	169	191	no symbol available	envelope glycoprotein;(source:Araport11)
AT2G35550	up	29.0364	0.950104	0.351243	2.70498	0.00683089	0.0148938	18	26	12	37	44	46	BPC7, ATBPC7, BBR	basic pentacysteine 7;(source:Araport11)
AT2G35585	up	198.122	0.660818	0.155296	4.25523	2.08835e-05	6.90038e-05	146	134	138	250	253	292	no symbol available	cystic fibrosis transmembrane conductance regulator;(source:Araport11)
AT2G35600	up	96.382	0.606744	0.206215	2.94229	0.00325793	0.00755881	70	73	67	92	133	162	BRXL1, ATBRXL1	Belongs to five-member BRX gene family. Arabidopsis BRX genes share high levels of similarity among each others, with several conserved domains. The most distinct is BRX domain - highly conserved in all BRX genes among distantly related species. This protein-protein interaction domain is required and sufficient for BRX activity.
AT2G35605	down	770.183	-0.693386	0.0745921	-9.29571	1.46233e-20	1.62722e-19	910	1031	705	549	680	719	SWIB6	SWIB/MDM2 domain superfamily protein;(source:Araport11)
AT2G35760	up	83.0511	0.613677	0.224557	2.73283	0.00627927	0.0137884	71	71	41	111	94	124	CASPL2B2	Uncharacterized protein family (UPF0497);(source:Araport11)
AT2G35790	down	876.085	-0.636332	0.0652753	-9.74844	1.87325e-22	2.28446e-21	959	1205	807	655	839	776	no symbol available	transmembrane protein;(source:Araport11)
AT2G35830	up	107.561	0.76577	0.188882	4.05423	5.02998e-05	0.000157965	69	97	57	146	138	161	no symbol available	ureidoglycolate hydrolase;(source:Araport11)
AT2G35890	up	28.5557	1.29171	0.361753	3.57071	0.000356022	0.000986589	14	18	14	34	53	48	CPK25	member of Calcium Dependent Protein Kinase
AT2G35910	up	385.264	0.991235	0.105849	9.36462	7.63212e-21	8.60025e-20	202	325	197	467	654	583	ATL70	RING/U-box superfamily protein;(source:Araport11)
AT2G35960	up	56.9905	0.61929	0.255606	2.42283	0.0154	0.0309111	45	52	29	63	71	95	NHL12	Encodes a protein whose sequence is similar to tobacco hairpin-induced gene (HIN1) and Arabidopsis non-race specific disease resistance gene (NDR1). Expression is not altered in response to cucumber mosaic virus or spermine.
AT2G35980	up	374.379	0.876853	0.0989678	8.85998	8.0028e-19	8.14337e-18	230	294	210	453	593	559	NHL10, ATNHL10, YLS9	Encodes a protein whose sequence is similar to tobacco hairpin-induced gene (HIN1) and Arabidopsis non-race specific disease resistance gene (NDR1). Expression of this gene is induced by cucumber mosaic virus, spermine and during senescence. The gene product is localized to the chloroplast. The mRNA is cell-to-cell mobile.
AT2G35990	up	31.855	1.1701	0.345177	3.38985	0.000699317	0.00184264	17	19	18	35	61	51	LOG2	Putative lysine decarboxylase family protein;(source:Araport11)
AT2G36090	up	324.406	1.17609	0.109738	10.7172	8.44925e-27	1.25213e-25	177	222	155	409	527	555	no symbol available	F-box family protein;(source:Araport11)
AT2G36120	up	9823.75	0.849255	0.0351202	24.1814	3.49331e-129	5.97733e-127	6578	7794	5163	12286	15248	14221	DOT1	Encodes a glycine rich protein that is involved in leaf vascular patterning. dot1 mutants have an aberrant open-class venation pattern in leaves and cotyledons, as well as several other leaf development defects. The mRNA is cell-to-cell mobile.
AT2G36160	down	9353.42	-0.646096	0.0405875	-15.9186	4.70777e-57	1.83397e-55	10046	12076	9394	7116	8538	8425	no symbol available	Ribosomal protein S11 family protein;(source:Araport11)
AT2G36200	down	584.137	-0.714168	0.0831581	-8.58808	8.84345e-18	8.43541e-17	617	881	538	413	515	539	no symbol available	P-loop containing nucleoside triphosphate hydrolases superfamily protein;(source:Araport11)
AT2G36230	down	316.339	-0.625873	0.113463	-5.51611	3.4658e-08	1.58857e-07	306	445	317	245	318	259	HISN3, APG10	Encodes a BBMII isomerase involved in histidine biosynthesis.
AT2G36530	down	26851.1	-0.611623	0.0233027	-26.2468	7.76485e-152	2.03201e-149	28563	37021	24885	20487	25112	24626	LOS2, ENO2	Involved in light-dependent cold tolerance and encodes an enolase. Protein is tyrosine-phosphorylated and its phosphorylation state is modulated in response to ABA in Arabidopsis thaliana seeds. Affects seed size and weight by adjusting cytokinin content and forming ENO2-bZIP75 complex. The los2 mutant has an autoimmune response through a perturbation of glycolysis from the reduction of the enola…
AT2G36620	down	6751.99	-0.776694	0.0305299	-25.4404	9.00867e-143	1.9646e-140	7728	9544	6467	4775	5976	5710	RPL24A	RPL24A encodes ribosomal protein L24, homolog of cytosolic RPL24, found in archaea and higher eukaryotes. Arabidopsis has two RPL24 homologs, RPL24A (AT2G36620) and RPL24B (AT3G53020).
AT2G36630	up	143.187	0.994249	0.167543	5.93429	2.95127e-09	1.50673e-08	86	118	65	182	257	194	no symbol available	Sulfite exporter TauE/SafE family protein;(source:Araport11)
AT2G36690	up	159.102	0.616481	0.16508	3.73444	0.00018813	0.000543548	126	119	100	207	193	230	GAS2, GIM2	Protein belonging to the Fe-dependent 2-oxoglutarate dioxygenase superfamily, catalyzes the stereospecific hydration of GA12 to produce DHGA12, negatively regulates ABA sensitivity during germination, phototrophic establishment and seedling development.
AT2G36750	down	15.762	-1.5395	0.517357	-2.97569	0.00292327	0.00685415	23	29	14	13	4	9	UGT73C1	UDP-glucosyl transferase 73C1;(source:Araport11)
AT2G36790	down	30.369	-1.51672	0.368872	-4.11177	3.92633e-05	0.000125323	34	68	28	11	20	22	UGT73C6	The At2g36790 gene encodes a UDP-glucose:flavonol-3-O-glycoside-7-O-glucosyltransferase (UGT73C6)attaching a glucosyl residue to the 7-O-position of the flavonols kaempferol, quercetin and their 3-O-glycoside derivatives.
AT2G36870	down	85.3764	-0.838691	0.203229	-4.12684	3.67789e-05	0.000117883	98	113	91	58	69	75	XTH32, AtXTH32	Encodes a xyloglucan endotransglycosylase/hydrolase. Protein sequence and phylogenetic analysis indicates that this enzyme resides in Group III-A of the XTH family, with high similarity to Tropaeolum majus (nasturtium) xyloglucanase 1 (TmNXG1). By sequence similarity to XTH31 (At3g44990) and in vivo analysis, likely to exhibit predominant xyloglucan endo-hydrolase activity (EC 3.2.1.151) with onl…
AT2G36890	up	484.76	0.778326	0.0886868	8.77613	1.692e-18	1.68254e-17	302	427	270	567	756	709	RAX2, MYB38, BIT1, ATMYB38	Putative homolog of the Blind gene in tomato. Together with RAX1 and RAX3 belong to the class R2R3 MYB genes; encoded by the Myb-like transcription factor MYB38, regulates axillary meristem formation.The mRNA is cell-to-cell mobile.
AT2G36950	up	2434.59	0.677568	0.0440314	15.3883	1.96124e-53	6.87022e-52	1647	2173	1411	2775	3652	3507	AtHMP20	Heavy metal transport/detoxification superfamily protein;(source:Araport11)
AT2G36980	down	53.7038	-0.672598	0.260068	-2.58624	0.00970301	0.0204195	59	64	58	37	58	42	no symbol available	Tetratricopeptide repeat (TPR)-like superfamily protein;(source:Araport11)
AT2G37090	up	153.519	0.729661	0.162142	4.50014	6.791e-06	2.40081e-05	112	148	67	179	234	224	IRX9	The IRX9 gene encodes a putative family 43 glycosyl transferase. It was coordinately expressed with the cellulose synthase subunits during secondary cell wall formation. Cell wall analysis revealed a decrease in the abundance of xylan in the irx9 mutant, indicating that IRX9 is required for xylan synthesis. Mutants have irregular xylem phenotype suggesting a role in secondary cell wall biosynthes…
AT2G37100	down	116.791	-0.878181	0.179713	-4.88656	1.02611e-06	4.00716e-06	118	182	123	70	112	92	no symbol available	protamine P1 family protein;(source:Araport11)
AT2G37150	up	475.575	0.660137	0.0903251	7.30845	2.70237e-13	1.93036e-12	322	443	267	585	685	654	CTL10	RING domain E3 ligase. Suppresses immune response by targeting RPS2 for degradation.
AT2G37190	down	7835.68	-0.723413	0.0362613	-19.95	1.49902e-88	1.08968e-86	8953	10458	7632	5603	6908	7039	no symbol available	Ribosomal protein L11 family protein;(source:Araport11)
AT2G37230	down	1337.84	-0.668236	0.0559195	-11.95	6.49497e-33	1.21919e-31	1459	1925	1210	985	1264	1174	RPPR5	Ribosomal pentatricopeptide repeat protein
AT2G37260	down	99.9979	-0.683973	0.196886	-3.47395	0.000512848	0.00138444	109	161	79	85	88	80	TTG2, ATWRKY44, WRKY44, DSL1	Encodes a protein similar to WRKY transcription factors that is expressed in the seed integument and endosperm. Mutants are defective in proanthocyanidin synthesis and seed mucilate deposition. Seeds are yellow colored. Seed size is also affected; seeds are reduced in size but only when the mutant allele is transmitted through the female parent.Loss of function allele corresponding to the DSL QTL…
AT2G37300	down	132.694	-0.854818	0.169116	-5.05462	4.3124e-07	1.74854e-06	149	178	144	93	97	121	ABCI16	transmembrane protein;(source:Araport11)
AT2G37330	up	214.139	0.650194	0.13068	4.97547	6.50889e-07	2.60028e-06	135	188	140	244	326	296	ALS3	Encodes an ABC transporter-like protein, without an ATPase domain, required for aluminum (Al) resistance/tolerance and may function to redistribute accumulated Al away from sensitive tissues in order to protect the growing root from the toxic effects of Al.
AT2G37360	up	850.07	0.606146	0.0690579	8.77736	1.67356e-18	1.66711e-17	612	793	481	1004	1203	1186	ABCG2	Belongs to a clade of five Arabidopsis thaliana ABCG half-transporters that are required for synthesis of an effective suberin barrier in roots and seed coats (ABCG2, ABCG6, and ABCG20) and for synthesis of an intact pollen wall (ABCG1 and ABCG16).
AT2G37380	down	125.083	-0.910174	0.170836	-5.32775	9.94346e-08	4.32503e-07	148	164	137	86	101	99	MAKR3	Encodes a member of the MAKR (MEMBRANE-ASSOCIATED KINASE REGULATOR) gene family. MAKRs have putative kinase interacting motifs and membrane localization signals. Known members include: AT5G26230 (MAKR1), AT1G64080 (MAKR2), AT2G37380 (MAKR3), AT2G39370 (MAKR4), AT5G52870 (MAKR5) and AT5G52900 (MAKR6).
AT2G37390	down	240.412	-1.00304	0.123965	-8.09136	5.9001e-16	5.03614e-15	275	378	243	166	188	174	NAKR2, AtHMP21	Chloroplast-targeted copper chaperone protein;(source:Araport11)
AT2G37420	down	250.425	-0.755764	0.120075	-6.29409	3.09205e-10	1.72164e-09	264	362	250	181	233	202	no symbol available	ATP binding microtubule motor family protein;(source:Araport11)
AT2G37540	up	160.752	0.916513	0.152783	5.99878	1.98804e-09	1.03105e-08	99	118	91	214	230	247	no symbol available	NAD(P)-binding Rossmann-fold superfamily protein;(source:Araport11)
AT2G37560	down	91.7158	-1.06097	0.19883	-5.33607	9.49827e-08	4.15006e-07	119	142	86	57	77	63	ATORC2, ORC2	Origin Recognition Complex subunit 2. Involved in the initiation of DNA replication. Regulated transcriptionally during cell cycle, peaking at G1/S-phase. Target of E2F/DF family of transcription factors. Interacts strongly with all ORC subunits.
AT2G37700	down	29.523	-1.00815	0.350035	-2.88014	0.00397499	0.00906776	39	41	29	24	21	19	no symbol available	Fatty acid hydroxylase superfamily;(source:Araport11)
AT2G37710	up	735.241	0.748174	0.0726476	10.2987	7.14405e-25	9.5788e-24	488	597	438	871	1134	1044	RLK, LecRK-IV.1	Induced in response to Salicylic acid. The mRNA is cell-to-cell mobile.
AT2G37750	up	3044.43	1.02336	0.0509672	20.0789	1.12932e-89	8.40152e-88	1887	2052	1606	3781	4886	4845	no symbol available	hypothetical protein;(source:Araport11)
AT2G37790	down	572.227	-0.733366	0.0797198	-9.19929	3.60312e-20	3.93267e-19	642	789	555	407	527	488	AKR4C10	NAD(P)-linked oxidoreductase superfamily protein;(source:Araport11)
AT2G37820	up	47.3632	1.10513	0.290485	3.80443	0.000142133	0.000417648	18	38	28	52	85	79	no symbol available	Cysteine/Histidine-rich C1 domain family protein;(source:Araport11)
AT2G37870	up	148.97	2.1	0.18955	11.0789	1.5882e-28	2.51265e-27	66	42	46	237	288	270	no symbol available	Bifunctional inhibitor/lipid-transfer protein/seed storage 2S albumin superfamily protein;(source:Araport11)
AT2G37890	down	213.796	-0.6678	0.134333	-4.97123	6.6531e-07	2.65503e-06	225	311	197	182	190	171	no symbol available	Mitochondrial substrate carrier family protein;(source:Araport11)
AT2G37960	down	65.8367	-0.956558	0.245591	-3.89492	9.82306e-05	0.000296438	73	105	66	31	51	68	no symbol available	myosin-M heavy protein;(source:Araport11)
AT2G38080	up	515.195	0.79417	0.0913667	8.69212	3.55738e-18	3.47367e-17	332	381	325	637	776	741	LMCO4, IRX12, LAC4, ATLMCO4	LAC4 appears to have laccase activity based on enzyme assays performed using lac4 mutants. These mutants also have reduced levels of lignin. LAC4 is expressed in vascular bundles and fibers and likely contributes to lignin biosynthesis, and hence cell wall biosynthesis, there. lac4/irx12 mutants have a mild irregular xylem phenotype.
AT2G38160	down	114.537	-0.706967	0.185434	-3.8125	0.00013757	0.000405365	113	180	107	77	125	88	BPP4	hypothetical protein;(source:Araport11)
AT2G38250	up	159.777	0.676597	0.149455	4.52708	5.98033e-06	2.13388e-05	116	142	86	182	232	238	no symbol available	Homeodomain-like superfamily protein;(source:Araport11)
AT2G38340	up	83.101	2.37467	0.240874	9.85858	6.29352e-23	7.82959e-22	26	30	19	121	181	162	DREB19	encodes a member of the DREB subfamily A-2 of ERF/AP2 transcription factor family. The protein contains one AP2 domain. There are eight members in this subfamily including DREB2A AND DREB2B that are involved in response to drought.
AT2G38400	up	3135.6	0.691987	0.0470687	14.7016	6.29115e-49	1.97656e-47	2178	2570	1897	3687	4879	4250	AGT3	alanine:glyoxylate aminotransferase 2 homolog (AGT3) mRNA,
AT2G38465	up	62.7357	0.895244	0.239799	3.73331	0.000188978	0.000545572	36	55	32	85	92	92	no symbol available	hypothetical protein;(source:Araport11)
AT2G38620	down	247.924	-0.850453	0.119226	-7.13313	9.81144e-13	6.71112e-12	290	363	237	165	209	212	CDKB1;2	Encodes a member of a plant specific family of cyclin dependent kinases.
AT2G38640	up	241.254	0.891603	0.123322	7.22986	4.83498e-13	3.37674e-12	154	181	134	285	385	369	no symbol available	LURP-one-like protein (DUF567);(source:Araport11)
AT2G38650	down	1329.2	-0.669144	0.0550018	-12.1659	4.72488e-34	9.26809e-33	1440	1850	1255	994	1184	1214	LGT7, GAUT7	Galacturonosyltransferase (GAUT) family member, interacts with GAUT1. Required for synthesis of native homogalacturonan in growing pollen tubes; critical role in pollen tube growh and male fertility.
AT2G38720	down	43.9236	-0.935361	0.288857	-3.23815	0.00120309	0.0030442	41	68	51	33	33	33	MAP65-5	microtubule-associated protein 65-5;(source:Araport11)
AT2G38800	up	9631.81	0.646756	0.0271547	23.8175	2.2006e-125	3.47164e-123	6598	8537	5783	11169	14167	13566	no symbol available	Plant calmodulin-binding protein-like protein;(source:Araport11)
AT2G38810	down	481.566	-0.599246	0.0893287	-6.70833	1.96863e-11	1.21505e-10	507	632	468	389	431	441	HTA8, H2A.Z	Encodes HTA8, a histone H2A protein. Loss of all H2A.Z (triple mutant with HTA9 and HTA11) results in a reduction in DNA methylation of transposons but not that of genes. Loss of H2A.Z causes misregulation of many genes involved in the response to developmental and environmental cues, and that these genes tend to have high levels of gene-body H2A.Z.
AT2G38823	up	76.9011	1.85075	0.236467	7.82666	5.01011e-15	4.0364e-14	26	44	24	103	154	145	no symbol available	hypothetical protein;(source:Araport11)
AT2G38830	up	67.7428	0.642232	0.228711	2.80805	0.00498419	0.0111706	53	52	41	82	99	91	no symbol available	Ubiquitin-conjugating enzyme/RWD-like protein;(source:Araport11)
AT2G39050	up	1013.36	0.650569	0.0735591	8.84417	9.22143e-19	9.35347e-18	715	783	671	1186	1435	1464	EULS3, ArathEULS3	Encodes a nucleocytoplasmic lectin that is capable of binding carbohydrates. It is involved in ABA mediated stomatal movement and increased expression is correlated with increased resistance to Pseudomonas syringae.
AT2G39120	down	83.83	-0.710102	0.2096	-3.38789	0.000704327	0.00185453	91	114	83	73	63	72	WTF9	Encodes a mitochondrial protein essential for the splicing of group II introns in two mitochondrial genes for which splicing factors had not previously been identified: rpl2 and ccmFc.
AT2G39230	down	42.7077	-1.02192	0.292912	-3.48884	0.00048512	0.00131646	53	59	46	26	27	40	LOJ	Encodes a pentatricopeptide protein (LOJ) that is specifically expressed in lateral organ junctions.
AT2G39250	up	16.8601	1.10628	0.482644	2.29212	0.0218987	0.0422622	9	13	8	20	39	18	SNZ	Encodes a AP2 domain transcription factor that can repress flowering. SNZ and its paralogous gene, SCHLAFMUTZE (SMZ), share a signature with partial complementarity to the miR172 microRNA, whose precursor is induced upon flowering.
AT2G39370	up	137.594	1.67208	0.17221	9.70953	2.74594e-22	3.33228e-21	64	77	43	200	252	242	MAKR4	Encodes a member of the MAKR (MEMBRANE-ASSOCIATED KINASE REGULATOR) gene family. MAKRs have putative kinase interacting motifs and membrane localization signals. Known members include: AT5G26230 (MAKR1), AT1G64080 (MAKR2), AT2G37380 (MAKR3), AT2G39370 (MAKR4), AT5G52870 (MAKR5) and AT5G52900 (MAKR6).
AT2G39380	up	455.554	1.05724	0.0911782	11.5954	4.3504e-31	7.64378e-30	252	345	228	589	727	720	ATEXO70H2, EXO70H2	A member of EXO70 gene family, putative exocyst subunits, conserved in land plants. Arabidopsis thaliana contains 23 putative EXO70 genes, which can be classified into eight clusters on the phylogenetic tree.
AT2G39390	down	3977.65	-0.722803	0.0377684	-19.1378	1.22332e-81	7.73055e-80	4484	5421	3850	2823	3544	3564	no symbol available	Ribosomal L29 family protein;(source:Araport11)
AT2G39400	up	219.217	1.52955	0.13705	11.1606	6.3586e-29	1.0205e-27	96	137	83	289	393	401	MAGL6	alpha/beta-Hydrolases superfamily protein;(source:Araport11)
AT2G39410	up	186.097	0.865793	0.147765	5.85924	4.65002e-09	2.32386e-08	95	160	113	217	308	273	MAGL7	alpha/beta-Hydrolases superfamily protein;(source:Araport11)
AT2G39435	up	224.446	0.678562	0.133655	5.07697	3.83504e-07	1.56325e-06	132	215	137	241	355	324	TRM18	Phosphatidylinositol N-acetyglucosaminlytransferase subunit P-like protein;(source:Araport11)
AT2G39460	down	11990	-0.640713	0.0261307	-24.5195	9.14484e-133	1.66736e-130	13117	16256	11256	8945	11175	10873	RPL23AA, RPL23A1, RPL23A, ATRPL23A	Encodes a 60S ribosomal protein L23aA (AtrpL23aA). Paralog of RLPL23aB.
AT2G39470	up	194.74	0.655897	0.136699	4.79809	1.60183e-06	6.12323e-06	141	171	110	218	274	298	PnsL1, PPL2	PsbP-like protein 2;(source:Araport11)
AT2G39518	up	209.589	0.679574	0.132761	5.11876	3.07545e-07	1.26827e-06	139	178	130	263	313	274	CASPL4D2	Uncharacterized protein family (UPF0497);(source:Araport11)
AT2G39530	up	185.529	0.835695	0.142729	5.8551	4.76719e-09	2.38028e-08	103	153	114	237	279	268	CASPL4D1	Uncharacterized protein family (UPF0497);(source:Araport11)
AT2G39560	down	83.059	-0.979781	0.225115	-4.35236	1.3468e-05	4.57239e-05	116	126	67	67	56	60	no symbol available	Putative membrane lipoprotein;(source:Araport11)
AT2G39650	down	713.452	-0.637715	0.0751246	-8.48876	2.08848e-17	1.94622e-16	780	993	650	549	701	596	no symbol available	DUF506 gene family member
AT2G39710	up	192.694	0.67621	0.144166	4.69049	2.7255e-06	1.01314e-05	111	189	116	241	262	279	no symbol available	Encodes a Cysteine-rich peptide (CRP) family protein
AT2G39730	up	11305.8	0.629728	0.0270775	23.2565	1.2227e-119	1.69986e-117	7849	10117	6777	13039	16226	16182	RCA	Rubisco activase, a nuclear-encoded chloroplast protein that consists of two isoforms arising from alternative splicing in most plants. Required for the light activation of rubisco. Involved in jasmonate-induced leaf senescence.
AT2G39795	down	476.675	-0.609112	0.0892685	-6.82337	8.89312e-12	5.64712e-11	517	619	460	342	445	463	no symbol available	Mitochondrial glycoprotein family protein;(source:Araport11)
AT2G39850	up	12.9691	2.24027	0.597604	3.74876	0.000177712	0.000514986	3	8	2	22	23	26	no symbol available	Subtilisin-like serine endopeptidase family protein;(source:Araport11)
AT2G39980	up	182.092	0.682565	0.139675	4.88682	1.0248e-06	4.00276e-06	133	153	103	214	261	267	no symbol available	HXXXD-type acyl-transferase family protein;(source:Araport11)
AT2G40010	down	327.988	-0.820183	0.12902	-6.35701	2.05721e-10	1.16262e-09	335	547	303	187	281	325	no symbol available	Ribosomal protein L10 family protein;(source:Araport11)
AT2G40110	up	1401.65	0.919389	0.0541999	16.9629	1.54427e-64	7.1564e-63	865	1096	740	1728	2170	2172	no symbol available	Yippee family putative zinc-binding protein;(source:Araport11)
AT2G40130	up	46.9842	1.01519	0.278279	3.64811	0.000264178	0.000745354	25	38	24	62	81	65	SMXL8	Encodes a member of an eight-gene family (SMAX1 and SMAX1-like) that has weak similarity to AtHSP101, a ClpB chaperonin required for thermotolerance.
AT2G40180	up	10.6719	1.5419	0.660499	2.33445	0.0195722	0.0382066	4	1	9	18	17	16	ATHPP2C5, PP2C5	Encodes PP2C5, a member of the PP2C family phosphatases. PP2C5 acts as a MAPK phosphatase that positively regulates seed germination, stomatal closure and ABA-inducible gene expression.
AT2G40220	down	5.19863	-3.34271	1.08664	-3.07618	0.00209673	0.00505688	6	11	9	2	0	1	SAN5, ISI3, SUN6, ABI4, SIS5, ATABI4, GIN6	Encodes a member of the DREB subfamily A-3 of ERF/AP2 transcription factor family (ABI4). The protein contains one AP2 domain. There is only one member in this family. Involved in abscisic acid (ABA) signal transduction, ABA-mediated glucose response, and hexokinase-dependent sugar responses. Acts downstream of GUN1 in retrograde signaling. Expressed most abundantly in developing siliques and to …
AT2G40230	up	394.61	0.930315	0.106871	8.70502	3.17525e-18	3.11284e-17	213	322	223	455	684	583	no symbol available	HXXXD-type acyl-transferase family protein;(source:Araport11)
AT2G40250	up	12.7099	2.20093	0.665139	3.30897	0.000936401	0.00241527	0	9	4	30	13	24	no symbol available	SGNH hydrolase-type esterase superfamily protein;(source:Araport11)
AT2G40290	down	2320.42	-0.617518	0.0446147	-13.8411	1.4392e-43	3.82024e-42	2557	3172	2101	1793	2197	2062	no symbol available	Encodes an eIF2alpha homolog that can be phosphorylated by GCN2 in vitro.
AT2G40370	up	303.955	0.587418	0.110109	5.33488	9.56087e-08	4.17413e-07	214	297	171	343	440	428	LAC5	putative laccase, a member of laccase family of genes (17 members in Arabidopsis). Together with DP1/DIR12 involved in neolignan biosynthesis via sinapoylcholine/feruloylcholine.
AT2G40390	up	193.378	0.731202	0.136366	5.36205	8.22829e-08	3.62292e-07	130	173	104	235	297	267	no symbol available	neuronal PAS domain protein;(source:Araport11)
AT2G40420	up	520.035	0.750258	0.0862002	8.70367	3.21321e-18	3.14727e-17	327	443	309	640	743	770	no symbol available	Encodes a putative amino acid transporter involved in abiotic stress response.
AT2G40450	down	13.2779	-2.18407	0.578336	-3.77647	0.000159066	0.000464279	12	32	18	4	7	5	no symbol available	BTB/POZ domain-containing protein;(source:Araport11)
AT2G40510	down	4412.46	-0.629942	0.100245	-6.28405	3.2987e-10	1.83257e-09	4860.53	5281	4554	3331.24	4047	4070.26	no symbol available	Ribosomal protein S26e family protein;(source:Araport11)
AT2G40530	up	76.5345	0.651532	0.212892	3.06039	0.00221052	0.00530029	51	73	43	89	110	111	no symbol available	transmembrane protein;(source:Araport11)
AT2G40590	down	3112.26	-0.773426	0.116903	-6.61598	3.69086e-11	2.23218e-10	3602.47	3752	3380	2211.76	2734	2646.74	no symbol available	Ribosomal protein S26e family protein;(source:Araport11)
AT2G40610	up	222.71	1.19023	0.136111	8.74455	2.23898e-18	2.2086e-17	109	173	99	319	369	334	ATHEXP ALPHA 1.11, EXP8, ATEXPA8, ATEXP8, EXPA8	member of Alpha-Expansin Gene Family. Naming convention from the Expansin Working Group (Kende et al, 2004. Plant Mol Bio). Involved in the formation of nematode-induced syncytia in roots of Arabidopsis thaliana.
AT2G40660	down	1671	-0.633295	0.055404	-11.4305	2.94425e-30	4.99177e-29	1849	2144	1625	1300	1525	1494	no symbol available	Nucleic acid-binding, OB-fold-like protein;(source:Araport11)
AT2G40670	up	24.9862	1.55447	0.420413	3.69749	0.000217746	0.000621923	16	6	12	37	45	40	ARR16, RR16	response regulator 16
AT2G40880	up	253.111	0.607327	0.121565	4.99591	5.85588e-07	2.34699e-06	174	214	167	301	379	328	ATCYSA, CYSA, FL3-27	Encodes a protein with cysteine proteinase inhibitor activity. Overexpression increases tolerance to abiotic stressors (i.e.salt,osmotic, cold stress). The mRNA is cell-to-cell mobile.
AT2G40900	up	1929.36	0.807577	0.0498444	16.202	4.88454e-59	1.98996e-57	1319	1539	1045	2353	2880	2886	UMAMIT11	Encodes a plasma membrane-localized amino acid transporter likely involved in amino acid export in the developing seed.
AT2G41150	down	485.034	-0.587623	0.0883129	-6.65387	2.85476e-11	1.73785e-10	488	681	456	377	480	425	no symbol available	plant/protein;(source:Araport11)
AT2G41230	up	34.7322	1.14468	0.341219	3.35466	0.000794616	0.00207239	16.2	34	11.58	53	58.31	46.9	ARL2, OSR1	Encodes an ER-localized plant hormone-responsive gene and appears to act redundantly with ARGOS and ARL during organ growth. Over-expression modifies plant sensitivity to ethylene, leading to improved drought tolerance.
AT2G41280	up	4.17291	3.44548	1.30631	2.63757	0.0083503	0.0178514	1	1	0	4	6	16	M10, ATM10	Encodes a hydrophilic protein similar to Late Embryogenesis Activated (LEA) proteins expressed during embryogenesis, which are thought to be involved in the acquisition of desiccation tolerance.
AT2G41290	down	179.168	-0.935026	0.151087	-6.18867	6.06733e-10	3.29336e-09	203	233	209	113	137	156	SSL2	Although this enzyme is predicted to encode a strictosidine synthase (SS), it lacks a conserved catalytic glutamate residue found in active SS enzymes and it is not expected to have SS activity.
AT2G41370	up	173.371	0.691194	0.142608	4.84682	1.25453e-06	4.85234e-06	114	158	99	201	264	245	BOP2	Encodes BOP2, a cytoplasmic and nuclear-localized NPR1 like protein with BTB/POZ domain and ankyrin repeats. Interacts with BOP1 and appears to be genetically redundant with BOP1.bop1/bop2 double mutants have longer leaves, often with leaflets on the petiole, asymmetric flowers with extra organs and no nectaries. Also defective in floral organ abscission. BOP1/2 promotes floral meristem fate and …
AT2G41380	up	2730.71	1.02047	0.042728	23.883	4.60127e-126	7.47085e-124	1634	2079	1323	3471	4445	4198	no symbol available	S-adenosyl-L-methionine-dependent methyltransferases superfamily protein;(source:Araport11)
AT2G41450	down	72.5015	-0.999563	0.232917	-4.2915	1.77467e-05	5.9184e-05	83	105	80	40	75	46	no symbol available	BRCT5 DOMAIN containing protein of unknown function. May play a role in DNA damage repair.
AT2G41510	up	31.1506	0.921895	0.336366	2.74075	0.00612994	0.0134791	18	25	17	39	52	44	ATCKX1, CKX1	It encodes a protein whose sequence is similar to cytokinin oxidase/dehydrogenase, which catalyzes the degradation of cytokinins.Acts on zeatin 9-riboside-50-triphosphate substrate.
AT2G41730	up	237.394	0.952543	0.137261	6.93966	3.93049e-12	2.56618e-11	128	164	152	322	346	359	HRG1	H2O2 response gene, sensor/responder of H2O2, involved in maintaining embryonic root meristem activity. Expression in rosette leaves is activated by high concentration of boron.
AT2G41800	down	1291.38	-1.26467	0.0582377	-21.7158	1.45645e-104	1.47933e-102	1606	2134	1361	693	924	901	TEB	Encodes a DUF642 cell wall protein that is highly induced during the M/G1 phases of the cell cycle and is involved in hypocotyl cell elongation.
AT2G41810	down	41.2918	-2.34384	0.345886	-6.77634	1.23254e-11	7.75071e-11	69	64	56	10	11	24	no symbol available	imidazolonepropionase (Protein of unknown function, DUF642);(source:Araport11)
AT2G41830	up	418.254	0.654993	0.0966591	6.77632	1.23278e-11	7.75071e-11	293	383	234	451	632	619	EFOP2	Part of a nanodomain complex that tethers PI4K&#945;1 to the plasma membrane.
AT2G41840	down	21692.6	-0.670798	0.0264642	-25.3474	9.61124e-142	2.03612e-139	24283	29329	20437	16048	20217	19093	no symbol available	Ribosomal protein S5 family protein;(source:Araport11)
AT2G41850	up	13.8418	2.96142	0.652558	4.53818	5.67418e-06	2.03018e-05	1	6	2	21	25	36	PGAZAT, ADPG2	ADPG2.
AT2G41970	up	278.703	0.60684	0.118446	5.12334	3.00176e-07	1.24033e-06	219	219	172	322	410	379	MRI	Encodes MRI, a plasma membrane-localized member of the RLCK-VIII subfamily. Preferentially expressed in both pollen tubes and root hairs. mri-knockout mutants display spontaneous pollen tube and root-hair bursting; forms homo- or heterodimers in a kinase active dependent manner.
AT2G42005	down	10.7559	-1.35666	0.592688	-2.289	0.0220796	0.0425339	13	21	10	6	4	10	AtAVT3B	Transmembrane amino acid transporter family protein;(source:Araport11)
AT2G42060	up	93.8211	0.987175	0.20924	4.71792	2.38272e-06	8.92128e-06	43	81	52	138	135	136	no symbol available	Cysteine/Histidine-rich C1 domain family protein;(source:Araport11)
AT2G42110	down	80.713	-0.668639	0.209559	-3.1907	0.00141926	0.00354044	76	120	81	56	80	71	no symbol available	hypothetical protein;(source:Araport11)
AT2G42140	up	24.5043	0.943346	0.391798	2.40774	0.0160518	0.0320892	19	19	9	36	40	30	no symbol available	VQ motif-containing protein;(source:Araport11)
AT2G42170	up	87.5001	1.52559	0.217887	7.00174	2.52799e-12	1.67759e-11	35	56	35	143	143	140	no symbol available	Actin family protein;(source:Araport11)
AT2G42260	down	107.17	-1.11417	0.183924	-6.05777	1.38025e-09	7.27371e-09	139	161	108	66	87	71	PYM, UVI4	Encodes a novel plant-specific protein of unknown function. The UVI4 gene is expressed mainly in actively dividing cells. The hypocotyl cells in mutant seedlings undergo one extra round of endoreduplication. The uvi4 mutation also promoted the progression of endo-reduplication during leaf development.
AT2G42330	up	388.816	0.681492	0.101049	6.74419	1.53884e-11	9.60164e-11	258	335	238	433	628	529	TMK4	GC-rich sequence DNA-binding factor-like protein with Tuftelin interacting domain-containing protein;(source:Araport11)
AT2G42430	up	115.319	1.20958	0.186584	6.48276	9.00598e-11	5.24833e-10	58	72	62	157	170	203	ASL18, LBD16	LOB-domain protein gene LBD16. This gene contains one auxin-responsive element (AuxRE). Regluates lateral root formation.
AT2G42610	down	70.1997	-0.596936	0.233763	-2.55359	0.0106618	0.0222311	70	84	77	65	57	60	LSH10	LIGHT-DEPENDENT SHORT HYPOCOTYLS-like protein (DUF640);(source:Araport11)
AT2G42620	up	909.676	0.727067	0.0679285	10.7034	9.80829e-27	1.44679e-25	605	803	508	1036	1432	1298	MAX2, PPS, AtMAX2, ORE9	The mutations at MAX2 cause increased hypocotyl and petiole elongation in light-grown seedlings. Positional cloning identifies MAX2 as a member of the F-box leucine-rich repeat family of proteins. MAX2 is identical to ORE9, a proposed regulator of leaf senescence. Involved in positive regulation of light responses. The mRNA is cell-to-cell mobile.
AT2G42660	down	61.48	-0.761484	0.244892	-3.10947	0.00187422	0.00456578	66	76	70	40	63	48	no symbol available	Homeodomain-like superfamily protein;(source:Araport11)
AT2G42710	down	937.184	-0.905517	0.067434	-13.4282	4.13369e-41	1.0228e-39	1010	1420	976	612	789	759	no symbol available	Ribosomal protein L1p/L10e family;(source:Araport11)
AT2G42720	down	120.54	-0.625487	0.181925	-3.43815	0.000585698	0.00156346	102	187	121	97	113	103	no symbol available	FBD, F-box, Skp2-like and Leucine Rich Repeat domains containing protein;(source:Araport11)
AT2G42750	up	631.767	0.727707	0.0781733	9.30889	1.29173e-20	1.44098e-19	434	527	362	778	953	870	DJC77	DNAJ heat shock N-terminal domain-containing protein;(source:Araport11)
AT2G42840	up	574.287	0.830116	0.0844289	9.83213	8.18697e-23	1.01511e-21	367	462	321	708	817	903	PDF1	Encodes a putative extracellular proline-rich protein is exclusively expressed in the L1 layer of vegetative, inflorescence and floral meristems and the protoderm of organ primordia.
AT2G42890	up	1485.55	0.856559	0.0522673	16.388	2.32833e-60	9.80896e-59	946	1182	814	1806	2300	2229	ML2, AML2	A member of mei2-like gene family, predominantly plant-based family of genes encoding RNA binding proteins with characteristic presence of a highly conserved RNA binding motif first described in the mei2 gene of the fission yeast S. pombe. In silico analyses reveal nine mei2 -like genes in A. thaliana. They were grouped into four distinct clades, based on overall sequence similarity and subfamily…
AT2G42910	down	1893.08	-0.616692	0.0506239	-12.1818	3.88485e-34	7.64731e-33	2062	2471	1818	1410	1736	1795	AtPRS4, PRS4	Phosphoribosyltransferase family protein;(source:Araport11)
AT2G43000	up	108.3	1.12123	0.186583	6.00927	1.86359e-09	9.69678e-09	70	73	47	136	177	179	AtJUB1, ANAC042, JUB1, NAC042	Encodes a NAC transcription factor induced by hydrogen peroxide (H2O2). Involved in senescence. Over expression of the gene strongly delays senescence and enhances tolerance to various abiotic stresses.
AT2G43010	up	96.1842	1.80206	0.21694	8.30671	9.83919e-17	8.85542e-16	32	60	29	159	180	154	SRL2, AtPIF4, PIF4	Isolated as a semidominant mutation defective in red -light responses. Encodes a nuclear localized bHLH protein that interacts with active PhyB protein. Negatively regulates phyB mediated red light responses. Involved in shade avoidance response. Protein abundance is negatively regulated by PhyB.Involved in the regulation of response to nutrient levels. Controls the resistance to B. cinerea in a …
AT2G43060	up	386.635	0.86217	0.0997781	8.64087	5.57845e-18	5.37173e-17	264	287	210	465	610	576	AtIBH1, IBH1	Basic helix loop helix transcription factor that interacts with memebers of the BEE family of transcriptional regualtors.
AT2G43100	down	214.792	-0.730549	0.132856	-5.49882	3.82344e-08	1.74602e-07	229	285	227	138	204	194	IPMI2, IPMI SSU2, ATLEUD1	Small subunit, which together with IPMI SSU2, IPMI SSU3 and IPMI LSU1, is a member of heterodimeric isopropylmalate isomerase (IPMI). Together with IPMI SSU3 participates in the Met chain elongation pathway.
AT2G43360	down	1230.19	-0.610926	0.0688511	-8.87314	7.111e-19	7.25583e-18	1223	1834	1119	871	1149	1214	BIO2, BIOB, EMB49	Catalyzes the conversion of dethiobiotin to biotin.
AT2G43390	up	101.423	0.805257	0.18887	4.26355	2.01209e-05	6.67018e-05	72	82	52	117	149	162	no symbol available	hypothetical protein;(source:Araport11)
AT2G43480	down	137.479	-0.947976	0.164155	-5.77487	7.70108e-09	3.75911e-08	176	199	130	80	112	120	no symbol available	Peroxidase superfamily protein;(source:Araport11)
AT2G43500	up	239.194	1.10967	0.12808	8.66392	4.55812e-18	4.42949e-17	122	191	112	323	380	378	NLP8	Plant regulator RWP-RK family protein;(source:Araport11)
AT2G43510	up	345.237	2.45043	0.120434	20.3467	4.9691e-92	3.85131e-90	96	111	89	560	701	667	ATTI1, TI1	Member of the defensin-like (DEFL) family. Encodes putative trypsin inhibitor protein which may function in defense against herbivory.
AT2G43520	up	11.9856	2.31059	0.625529	3.69382	0.00022091	0.000630476	4	3	4	18	28	20	ATTI2, TI2	Encodes putative trypsin inhibitor protein which may function in defense against herbivory. Member of the defensin-like (DEFL) family.
AT2G43570	up	222.832	1.87423	0.143502	13.0606	5.52543e-39	1.27763e-37	71	103	90	338	411	406	CHI	Putative basic chitinase.
AT2G43590	up	2677.19	1.63488	0.0441655	37.0171	6.07492e-300	8.44566e-297	1161	1498	979	3815	4794	4802	no symbol available	PR-3 like gene that is induced by pathogen infection.
AT2G43600	down	33.4642	-1.02018	0.328399	-3.10652	0.00189302	0.00460754	40	50	35	15	29	30	no symbol available	Chitinase family protein;(source:Araport11)
AT2G43620	up	28.7118	0.947654	0.36257	2.61372	0.00895633	0.0190191	12	22	20	40	46	38	no symbol available	Chitinase family protein;(source:Araport11)
AT2G43690	down	42.5665	-0.666331	0.286945	-2.32215	0.0202247	0.0393595	45	69	34	34	39	36	LecRK-V.3	Concanavalin A-like lectin protein kinase family protein;(source:Araport11)
AT2G43720	up	58.1711	0.614212	0.260685	2.35615	0.0184655	0.0362882	30	49	47	76	76	78	no symbol available	FAM136A-like protein (DUF842);(source:Araport11)
AT2G43820	up	570.911	0.644199	0.080743	7.97839	1.48252e-15	1.22774e-14	394	501	345	669	859	775	GT, ATSAGT1, SGT1, UGT74F2, SAGT1	Encodes a nicotinate-O-glycosyltransferase. Induced by Salicylic acid, virus, fungus and bacteria. Also involved in the tryptophan synthesis pathway. Independent of NPR1 for their induction by salicylic acid. UGT74F1 transfers UDP:glucose to salicylic acid (forming a glucoside (SAG) and a glucose ester (SGE)), benzoic acid, and anthranilate in vitro. UGT74F2 shows a weak ability to catalyze the f…
AT2G43880	down	192.349	-1.36151	0.143465	-9.49014	2.30725e-21	2.66887e-20	245	323	207	90	149	120	no symbol available	Pectin lyase-like superfamily protein;(source:Araport11)
AT2G43890	down	2.324	-3.73558	1.57055	-2.37851	0.0173826	0.0343513	5	4	3	0	0	1	no symbol available	Pectin lyase-like superfamily protein;(source:Araport11)
AT2G43910	up	5660.6	0.632004	0.0367257	17.2088	2.28141e-66	1.08667e-64	3959	4773	3566	6640	8156	7936	ATHOL1, HOL1	HARMLESS TO OZONE LAYER 1;(source:Araport11)
AT2G43920	down	174.842	-1.67474	0.148712	-11.2616	2.02991e-29	3.31765e-28	232	297	211	77	98	101	ATHOL2, HOL2	S-adenosyl-L-methionine-dependent methyltransferases superfamily protein;(source:Araport11)
AT2G44010	up	465.69	1.14805	0.0943866	12.1633	4.87538e-34	9.55489e-33	253	305	243	615	732	771	no symbol available	hypothetical protein;(source:Araport11)
AT2G44040	down	482.869	-0.975894	0.090505	-10.7828	4.15204e-27	6.24462e-26	570	711	500	280	396	405	no symbol available	Dihydrodipicolinate reductase, bacterial/plant;(source:Araport11)
AT2G44080	up	710.346	0.638076	0.0736621	8.66221	4.62716e-18	4.49264e-17	485	611	447	811	1017	1033	ARL	Encodes ARL, a gene similar to ARGOS involved in cell expansion-dependent organ growth. Upregulated by brassinosteroid. Acts downstream of BRI1. The mRNA is cell-to-cell mobile.
AT2G44110	up	422.035	0.978714	0.10098	9.69212	3.25686e-22	3.93086e-21	250.16	312.19	226.48	592.78	646	599.64	MLO15, ATMLO15	A member of a large family of seven-transmembrane domain proteins specific to plants, homologs of the barley mildew resistance locus o (MLO) protein. The Arabidopsis genome contains 15 genes encoding MLO proteins, with localization in plasma membrane. Phylogenetic analysis revealed four clades of closely-related AtMLO genes. ATMLO15 belongs to the clade II, with ATMLO13 and ATMLO15. The gene is e…
AT2G44120	down	6444.24	-0.703961	0.0323633	-21.7519	6.63454e-105	6.80087e-103	7038	9308	5974	4689	5885	5650	no symbol available	Ribosomal protein L30/L7 family protein;(source:Araport11)
AT2G44370	up	301.9	1.06166	0.116233	9.13392	6.60638e-20	7.14401e-19	173	230	143	431	466	446	no symbol available	Cysteine/Histidine-rich C1 domain family protein;(source:Araport11)
AT2G44380	up	845.668	0.727714	0.0700051	10.3952	2.60873e-25	3.58201e-24	538	745	495	953	1296	1252	no symbol available	Cysteine/Histidine-rich C1 domain family protein;(source:Araport11)
AT2G44490	up	2891.76	0.636743	0.0415047	15.3415	4.038e-53	1.40127e-51	2061	2602	1659	3341	4265	4049	PEN2, BGLU26	Encodes a glycosyl hydrolase that localizes to peroxisomes and acts as a component of an inducible preinvasion resistance mechanism. Required for mlo resistance. The mRNA is cell-to-cell mobile.
AT2G44578	up	55.3709	0.864579	0.256799	3.36675	0.000760607	0.0019907	33	47	30	57	92	90	ATL89	RING/U-box superfamily protein;(source:Araport11)
AT2G44580	down	141.074	-1.09425	0.163556	-6.69037	2.22613e-11	1.36677e-10	178	211	145	92	117	88	no symbol available	zinc ion binding protein;(source:Araport11)
AT2G44660	down	468.188	-0.637935	0.0929335	-6.86443	6.67558e-12	4.27068e-11	533.96	589.02	452.61	325.85	455.42	432.87	no symbol available	ALG6, ALG8 glycosyltransferase family;(source:Araport11)
AT2G44740	down	218.703	-0.71567	0.146791	-4.87544	1.08565e-06	4.23299e-06	248	322	191	196	193	153	CYCP4;1	cyclin p4;(source:Araport11)
AT2G44840	down	511.682	-1.3327	0.0869045	-15.3352	4.45101e-53	1.53739e-51	631	857	558	283	342	337	ERF13, EREBP, ATERF13	encodes a member of the ERF (ethylene response factor) subfamily B-3 of ERF/AP2 transcription factor family. The protein contains one AP2 domain. There are 18 members in this subfamily including ATERF-1, ATERF-2, AND ATERF-5. The mRNA is cell-to-cell mobile.
AT2G44860	down	2819.84	-0.604656	0.0411451	-14.6957	6.86975e-49	2.15226e-47	3023	3744	2679	2132	2641	2624	RPL24C	cytosolic ribosomal protein gene, part of eL24 family
AT2G44880	down	37.8881	-0.948805	0.312193	-3.03916	0.0023724	0.00565976	54	53	32	29	31	25	AHG11	Pentatricopeptide repeat (PPR-like) superfamily protein;(source:Araport11)
AT2G45050	down	645.107	-0.996143	0.0764204	-13.035	7.73331e-39	1.77523e-37	792	957	644	407	519	500	GATA2	Encodes a member of the GATA factor family of zinc finger transcription factors. A positive regulator of photomorphogenesis.
AT2G45080	down	121.532	-1.39637	0.178244	-7.83404	4.72447e-15	3.81179e-14	158	208	128	56	93	74	cycp3;1	cyclin p3;(source:Araport11)
AT2G45130	down	17.8602	-1.19285	0.450422	-2.64828	0.00809024	0.0173647	17	33	20	11	14	11	SPX3, ATSPX3	Expression is upregulated in the shoot of cax1/cax3 mutant.
AT2G45170	up	2115.95	1.04631	0.0553165	18.915	8.58678e-80	5.14836e-78	1300	1415	1099	2813	3314	3274	ATG8E, ATATG8E	Involved in autophagy. Under nutrient starvation the protein localizes to autophagosomes. Involved in submergence (hypoxia) tolerance; ethanol induces autophagy.
AT2G45180	up	2538.96	0.724201	0.0501654	14.4363	3.06027e-47	9.17422e-46	1633	2062	1602	3038	3686	3723	DRN1	nsLTP family-related gene. Expression is strongly suppressed by bacterial pathogens. Mutants are more susceptible to pathogens and abiotic stressors suggesting a function in basal stress response.
AT2G45190	up	54.3405	0.726656	0.262602	2.76714	0.00565502	0.0125115	32	45	36	78	74	69	YAB1, AFO, FIL	Encodes a member of the YABBY family of transcriptional regulators that is involved in abaxial cell type specification in leaves and fruits. YAB1 acts in a non-cell autonomous fashion within the meristem to affect phyllotactic patterning. The non-autonomous effect on the central region of the meristem is mediated through the activity if Lateral Suppressor (LAS).
AT2G45420	up	59.3279	1.07105	0.254728	4.20469	2.61445e-05	8.53475e-05	31	37	37	70	93	103	LBD18	LOB domain protein. LBD18/ASL20 is a transcription regulator that acts along with LBD16 to promote lateral root initiation where it functions downstream of ARF7 and ARF19.
AT2G45490	down	108.946	-0.779632	0.199407	-3.90976	9.23871e-05	0.000279866	136	170	84	63	119	87	AtAUR3, AUR3	Encodes a member of a family of Ser/Thr kinases whose activities peak during cell division. Transcripts are abundant in tissues rich in dividing cells like roots and flowers but are low or absent in fully expanded leaves and stems. In interphase cells, the protein is predominantly nuclear. During mitosis, the protein associates with plant-specific cytoskeletal structures (preprophase band, phragm…
AT2G45600	up	21.3286	0.995005	0.428504	2.32205	0.0202304	0.0393619	9	14	16	20	41	34	no symbol available	alpha/beta-Hydrolases superfamily protein;(source:Araport11)
AT2G45660	up	192.496	0.771607	0.136991	5.63255	1.77565e-08	8.38591e-08	124	174	101	230	289	286	AGL20, SOC1, ATSOC1	Controls flowering and is required for CO to promote flowering. It acts downstream of FT. Overexpression of (SOC1) AGL20 suppresses not only the late flowering of plants that have functional FRI and FLC alleles but also the delayed phase transitions during the vegetative stages of development. AGL20/SOC1 acts with AGL24 to promote flowering and inflorescence meristem identity.AGL20 upregulates ex…
AT2G45730	down	1193.7	-0.67856	0.0578186	-11.736	8.33133e-32	1.50058e-30	1296	1659	1135	897	1119	1018	AtTRM6, TRM6	Part of complex with TRM61, plays a critical role in maintaining the stability of initiator methionyl-tRNA, embryo and endosperm development. In the complex TRM61 functions as the catalytic subunit, and TRM6 performs the role of the binding subunit.
AT2G45790	down	3169.98	-0.599945	0.0442761	-13.5501	7.91373e-42	2.00951e-40	3408	4169	3018	2422	2858	3045	PMM, ATPMM	Encodes a cytoplasmic phosphomannomutase, involved in ascorbate biosynthesis
AT2G45850	up	82.7129	1.10361	0.225706	4.88961	1.01037e-06	3.95262e-06	45	49	50	91	130	154	AHL9	Positive regulator of leaf senescence.
AT2G45890	up	191.523	0.634957	0.159282	3.98638	6.70892e-05	0.000207239	109	165	140	222	235	311	GEF4, ROPGEF4, RHS11, ATROPGEF4	Encodes a member of KPP-like gene family, homolog of KPP (kinase partner protein) gene in tomato. Also a member of the RopGEF (guanine nucleotide exchange factor) family, containing the novel PRONE domain (plant-specific Rop nucleotide exchanger), which is exclusively active towards members of the Rop subfamily. Mutants exhibit longer root hairs under phosphate-deficient conditions. Involved in c…
AT2G46000	down	1127.53	-0.619852	0.0679584	-9.12105	7.43979e-20	8.01796e-19	1257.62	1406	1106.3	836.97	1124.5	979.04	no symbol available	LDL receptor wingless signaling/trafficking chaperone;(source:Araport11)
AT2G46210	down	130.18	-0.80293	0.170345	-4.71354	2.43446e-06	9.10731e-06	150	201	115	77	129	111	AtSLD2, SLD2	Fatty acid/sphingolipid desaturase;(source:Araport11)
AT2G46220	up	1664.42	0.59986	0.0517575	11.5898	4.64087e-31	8.14129e-30	1217	1445	1016	1856	2475	2314	no symbol available	DUF2358 family protein (DUF2358);(source:Araport11)
AT2G46290	down	289.561	-0.782272	0.113615	-6.88529	5.76689e-12	3.70641e-11	338	434	255	209	260	236	no symbol available	Transducin/WD40 repeat-like superfamily protein;(source:Araport11)
AT2G46400	down	565.88	-0.81629	0.0856599	-9.52943	1.5815e-21	1.84763e-20	668	847	509	364	517	482	ATWRKY46, WRKY46	Encodes a WRKY transcription factor that contributes to the feedforward inhibition of osmotic/salt stress-dependent LR inhibition via regulation of ABA signaling and auxin homeostasis.
AT2G46420	down	342.905	-0.989499	0.102951	-9.61137	7.15868e-22	8.51994e-21	409	514	348	207	288	267	no symbol available	helicase with zinc finger protein;(source:Araport11)
AT2G46495	up	27.6374	1.61844	0.378243	4.27884	1.87874e-05	6.2458e-05	12	16	10	35	50	54	ATL21	RING/U-box superfamily protein;(source:Araport11)
AT2G46510	down	386.81	-0.684078	0.112215	-6.09611	1.08678e-09	5.78609e-09	445	546	342	284	413	287	ATAIB, bHLH017, bHLH17, JAM1, AIB	Encodes a nuclear localized BLH domain containing transcriptional activator involved in response to ABA. Overexpression confers enhanced ABA responsiveness while loss of function mutants are ABA sensitive.bHLH17 interacts with JAZ proteins, and functions redundantly with bHLH3, bHLH13 and bHLH14 to negatively regulate jasmonate responses.
AT2G46530	up	62.4611	0.812107	0.244504	3.32145	0.000895514	0.00231788	35	60	33	68	109	89	ARF11	auxin response factor 11;(source:Araport11)
AT2G46550	up	1480.08	0.656471	0.0553459	11.8612	1.88168e-32	3.46204e-31	1033	1264	897	1655	2276	2075	no symbol available	transmembrane protein;(source:Araport11)
AT2G46640	up	8.80426	2.07257	0.744754	2.78289	0.00538764	0.0119795	2	2	5	17	21	8	TAC1	Encodes TAC1 (Tiller Angle Control 1). Influences axillary branch growth angle. Inflorescence stems of TAC1 mutants are vertically oriented and have axillary shoots with narrow branch angles.
AT2G46650	down	288.429	-0.64921	0.117895	-5.50669	3.65651e-08	1.67288e-07	304	376	293	226	236	277	CYTB5-C, ATCB5-C, B5 #1, CB5-C	member of Cytochromes b5 The mRNA is cell-to-cell mobile.
AT2G46660	up	101.404	1.1873	0.211462	5.61474	1.96856e-08	9.24592e-08	42	84	48	163	148	150	EOD3, CYP78A6	Encodes a member of CYP78A cytochrome P450 monooxygenase protein family that is required in the sporophytic tissue of the mother plant to promote seed growth.
AT2G46680	up	1037.37	1.13876	0.0683587	16.6586	2.62226e-62	1.16426e-60	580	787	451	1367	1647	1710	HB-7, ATHB7, ATHB-7	encodes a putative transcription factor that contains a homeodomain closely linked to a leucine zipper motif. Transcript is detected in all tissues examined. Is transcriptionally regulated in an ABA-dependent manner and may act in a signal transduction pathway which mediates a drought response.
AT2G46750	up	1617.37	1.1248	0.0528511	21.2824	1.65177e-100	1.49358e-98	860	1180	795	2145	2613	2573	AtGulLO2, GulLO2	Encodes a homolog of rat L-gulono-1,4-lactone (L-GulL) oxidase that is involved in the biosynthesis of L-ascorbic acid.
AT2G46790	up	303.033	1.07053	0.12192	8.78057	1.62645e-18	1.62164e-17	148.55	256	144.64	418	458.45	479	PRR9, TL1, APRR9	Pseudo-response regulator PRR9. Involved in clock function. PRR7 and PRR9 are partially redundant essential components of a temperature-sensitive circadian system. CCA1 and LHY had a positive effect on PRR9. Interact with TOC1 in a yeast two-hybrid assay. Acts as transcriptional repressor of CCA1 and LHY. Acts additively with EC, PRR5 and PRR7 to regulate hypocotyl growth under photoperiodic cond…
AT2G46810	down	61.3867	-0.587358	0.237414	-2.47399	0.0133614	0.0271749	74	79	52	49	60	53	MYC70	MYC-type transcription factor which interacts with ICE1 and negatively regulates cold-responsive genes and cold tolerance.
AT2G46820	up	1281.71	0.767042	0.0629155	12.1916	3.44469e-34	6.79287e-33	824	1027	779	1465	2060	1830	PTAC8, PSI-P, PSAP, CURT1B, TMP14	Encodes the P subunit of Photosystem I. About 25% of the TMP14 pool appeared to be phosphorylated, and this ratio is not affected by light. Contains seven phosphorylation sites on threonine residue and chloroplast targeting signal. Located in the proximity of PSI-L, -H and -O subunits. Forms oligomers with other members of CURT1 family to modulate grana structure.
AT2G46870	up	28.5077	1.0935	0.375134	2.91495	0.0035574	0.00818058	16	13	20	33	43	52	NGA1	Member of the RAV family of DNA binding proteins. Contains B3 domain. Recognizes 5'-CACCTG-'3 motif.
AT2G46880	down	1.64729	-4.28817	1.75188	-2.44776	0.0143748	0.0290288	1	4	4	0	0	0	PAP14, ATPAP14	purple acid phosphatase 14;(source:Araport11)
AT2G46950	up	58.5385	0.715634	0.257692	2.77709	0.00548482	0.0121724	52	47	25	66	96	80	CYP709B2	cytochrome P450, family 709, subfamily B, polypeptide 2;(source:Araport11)
AT2G46980	down	225.991	-0.63355	0.136905	-4.62765	3.69843e-06	1.35443e-05	260	346	172	160	227	203	AtASY3, ASY3	Encodes ASY3, a coiled-coil domain protein that is required for normal meiosis.
AT2G47115	down	26.3443	-0.873923	0.375899	-2.32489	0.0200778	0.0390975	34.66	29.39	29.06	12.66	26.76	22.46	no symbol available	protein rolling protein;(source:Araport11)
AT2G47240	up	252.594	0.914885	0.121193	7.54901	4.38573e-14	3.32502e-13	163	198	127	332	383	374	LACS1, CER8	Very-long-chain acyl-coenzyme A (CoA) synthetase involved in cuticle wax biosynthesis.
AT2G47360	up	293.534	0.795314	0.112585	7.06412	1.61637e-12	1.08953e-11	181	250	168	335	469	433	no symbol available	transmembrane protein;(source:Araport11)
AT2G47370	up	78.327	0.83	0.217354	3.81865	0.000134182	0.000396223	42	62	52	91	127	114	no symbol available	Calcium-dependent phosphotriesterase superfamily protein;(source:Araport11)
AT2G47400	up	2879.7	0.635581	0.047884	13.2733	3.30513e-40	7.96526e-39	2041	2351	1839	3345	4124	4108	CP12, CP12-1	CP12-1 encodes a small peptide found in the chloroplast stroma. It belongs to the CP12 gene family thought to be involved in the formation of a supramolecular complex with glyceraldehyde-3-phosphate dehydrogenase (GAPDH) and phosphoribulokinase (PRK) embedded in the Calvin cycle. The mRNA is cell-to-cell mobile.
AT2G47530	up	47.7268	0.889977	0.288108	3.08904	0.00200802	0.00486296	32	45	18	63	60	82	no symbol available	Pollen Ole e 1 allergen and extensin family protein;(source:Araport11)
AT2G47540	up	283.336	0.607257	0.115031	5.2791	1.29821e-07	5.5737e-07	209	246	169	345	377	405	no symbol available	Pollen Ole e 1 allergen and extensin family protein;(source:Araport11)
AT2G47610	down	12009.9	-0.714945	0.0312212	-22.8994	4.7133e-116	6.02544e-114	12984	17618	11167	8595	10846	10666	no symbol available	Ribosomal protein L7Ae/L30e/S12e/Gadd45 family protein;(source:Araport11)
AT2G47780	down	160.134	-3.35803	0.205513	-16.3397	5.14892e-60	2.1408e-58	275	364	186	33	27	34	SRP2, LDAP2	Encodes a small rubber particle protein homolog. Plays dual roles as positive factors for tissue growth and development and in drought stress responses.
AT2G47950	down	22.8961	-1.28672	0.403185	-3.19139	0.00141591	0.00353288	35	29	25	12	18	14	no symbol available	myelin transcription factor-like protein;(source:Araport11)
AT2G48090	up	150.8	0.699575	0.152073	4.60025	4.21982e-06	1.53576e-05	105	128	87	176	229	213	no symbol available	hypothetical protein;(source:Araport11)
AT3G01070	down	156.787	-0.847498	0.153079	-5.53634	3.0885e-08	1.42326e-07	196	208	154	100	133	138	AtENODL16, ENODL16	early nodulin-like protein 16;(source:Araport11)
AT3G01280	down	8448.86	-0.590177	0.0324733	-18.1742	8.25985e-74	4.5143e-72	8664	11712	7929	6399	7948	7969	VDAC1, ATVDAC1	Encodes a voltage-dependent anion channel (VDAC: AT3G01280/VDAC1, AT5G67500/VDAC2, AT5G15090/VDAC3, AT5G57490/VDAC4, AT5G15090/VDAC5). VDACs are reported to be porin-type, beta-barrel diffusion pores. They are prominently localized in the outer mitochondrial membrane and are involved in metabolite exchange between the organelle and the cytosol. The mRNA is cell-to-cell mobile.
AT3G01290	up	10705.9	1.19225	0.0290323	41.0664	0	0	5908	7137	5058	14301	17804	17135	AtHIR2, HIR2	Hypersensitive response induced stomatin/prohibitin/flotillin/HflK/C (SPFH) domain containing protein that interacts with RPS2.
AT3G01310	up	1606	0.72611	0.0534292	13.5901	4.58229e-42	1.17025e-40	1036	1443	907	1877	2382	2375	VIH2, VIP1, AtVIP1	Encodes a functional VIP1/PPIP5K-type ATP-grasp kinase that is involved in both InsP6 to InsP7 conversion and InsP7 to InsP8 conversion, producing the InsP8 cofactor of the ASK1-COI1-JAZ-jasmonate co-receptor complex. It is the major isoform in plants, is required for jasmonate-dependent defenses, and plays an important role in plant defenses against necrotrophic fungi and insect herbivores.
AT3G01345	up	8.4156	2.10214	0.781125	2.69117	0.00712016	0.0154608	6	3	0	9	11	26	no symbol available	Expressed protein;(source:Araport11)
AT3G01410	down	253.257	-0.588071	0.120303	-4.88826	1.01732e-06	3.97702e-06	291	322	230	202	228	237	no symbol available	Polynucleotidyl transferase, ribonuclease H-like superfamily protein;(source:Araport11)
AT3G01420	up	13006.4	1.11016	0.0263347	42.1556	0	0	7402	9334	6217	17001	21058	20741	ALPHA-DOX1, PADOX-1, DIOX1, DOX1	Encodes an alpha-dioxygenase involved in protection against oxidative stress and cell death. Induced in response to Salicylic acid and oxidative stress. Independent of NPR1 in induction by salicylic acid. The mRNA is cell-to-cell mobile.
AT3G01440	up	41.5458	0.918896	0.307164	2.99155	0.00277566	0.00653836	25	32	23	48	84	49	PQL1, PQL2, PnsL3	Encodes a subunit of the NAD(P)H complex located in the chloroplast thylakoid lumen.
AT3G01450	down	143.488	-0.80566	0.164804	-4.88859	1.01562e-06	3.97106e-06	167	181	153	113	110	119	no symbol available	ARM repeat superfamily protein;(source:Araport11)
AT3G01500	up	2403.26	0.832062	0.0436012	19.0835	3.4644e-81	2.16467e-79	1491	1956	1364	2927	3676	3578	CA1, SABP3, DEG10, ATBCA1, ATSABP3	Encodes a putative beta-carbonic anhydrase betaCA1 that is expressed in shoot tissues but not root. Together with betaCA4 (At1g70410) regulates CO2-controlled stomatal movements in guard cells, as well as attenuates immunity. Differential CA gene expression in response to changing atmospheric CO2 conditions contribute to altered disease resistance levels. Activated by OXS2 under the treatment of …
AT3G01516	down	143.312	-0.655078	0.160477	-4.08207	4.46358e-05	0.000141194	156	178	149	96	143	130	no symbol available	transmembrane protein;(source:Araport11)
AT3G01550	up	18.3318	1.10205	0.460078	2.39535	0.0166046	0.0330103	13	15	5	30	29	23	PPT2, ATPPT2	phosphoenolpyruvate (pep)/phosphate translocator 2;(source:Araport11)
AT3G01600	down	73.0102	-0.958459	0.224894	-4.26183	2.0276e-05	6.71859e-05	93	97	76	47	68	49	NAC044, anac044	NAC domain containing protein 44;(source:Araport11)
AT3G01760	up	14.9451	1.16972	0.500641	2.33644	0.0194683	0.0380372	7	8	10	20	27	21	LHT6	Encodes an amino acid transporter expressed in the root that is involved in the uptake of acidic amino acids, glutamine and alanine, and probably phenylalanine.
AT3G01800	down	499.506	-0.674161	0.08901	-7.574	3.61905e-14	2.75315e-13	548	707	458	399	422	447	no symbol available	Ribosome recycling factor;(source:Araport11)
AT3G01830	down	237.511	-0.823574	0.124628	-6.60823	3.8894e-11	2.34829e-10	271.83	356.85	220.27	178.47	204.94	182.86	no symbol available	Calcium-binding EF-hand family protein;(source:Araport11)
AT3G01900	down	43.6097	-0.906811	0.291826	-3.10736	0.00188764	0.00459546	57	58	42	36	28	35	CYP94B2	member of CYP94B
AT3G01990	up	51.2678	0.625712	0.261243	2.39513	0.0166144	0.0330268	31	50	32	55	79	73	ACR6	Member of a small family of ACT domain containing proteins in Arabidopsis. ACT domains are involved in amino acid binding.
AT3G02020	down	243.772	-1.46739	0.130352	-11.2572	2.13481e-29	3.48398e-28	310	375	303	111	157	161	AK3	encodes a monofunctional aspartate kinase
AT3G02080	down	9007.43	-0.634958	0.0377774	-16.8079	2.13648e-63	9.73849e-62	9766	11650	8880	6661	8326	8357	no symbol available	Ribosomal protein S19e family protein;(source:Araport11)
AT3G02150	up	60.8295	1.00792	0.280683	3.59097	0.000329448	0.000916717	43	31	36	53	119	101	A-PTF-1, PTF1, bHLHb1, TCP13, TFPD	a chloroplast trans-acting factor of the psbD light-responsive promoter.TCP gene involved in heterochronic control of leaf differentiation.
AT3G02240	up	62.0537	0.737548	0.239064	3.08515	0.00203453	0.00491914	47	52	31	73	89	95	RGF7, GLV4	Encodes a root meristem growth factor (RGF). Belongs to a family of functionally redundant homologous peptides that are secreted, tyrosine-sulfated, and expressed mainly in the stem cell area and the innermost layer of central columella cells. RGFs are required for maintenance of the root stem cell niche and transit amplifying cell proliferation. Members of this family include: At5g60810 (RGF1), …
AT3G02330	down	69.3472	-0.715419	0.223405	-3.20234	0.00136314	0.0034123	70	107	65	50	61	63	MEF13	Involved in cytidine to uridine editing of the mitochondrial mRNA AtMg00510.
AT3G02370	up	29.9288	0.848224	0.342049	2.47983	0.0131444	0.0267873	19	26	15	35	50	43	no symbol available	tRNA-splicing endonuclease subunit;(source:Araport11)
AT3G02380	up	189.469	0.816686	0.143102	5.70703	1.14964e-08	5.53162e-08	141	134	104	231	287	280	BBX3, COL2, ATCOL2	homologous to the flowering-time gene CONSTANS (CO) encoding zinc-finger proteins
AT3G02650	down	834.015	-0.818248	0.0754093	-10.8508	1.97772e-27	3.00906e-26	1006	1131	812	622	723	643	no symbol available	Tetratricopeptide repeat (TPR)-like superfamily protein;(source:Araport11)
AT3G02730	up	466.512	0.855921	0.0903271	9.47579	2.6476e-21	3.05304e-20	276	388	262	569	705	715	TRXF1, ATF1	Encodes a type-f thioredoxin. Has a role in the short-term activation of carbon metabolism. Loss affects growth under short-day conditions.
AT3G02790	down	1226.83	-0.728361	0.068278	-10.6676	1.44354e-26	2.11949e-25	1446	1580	1200	930	1019	1092	MBS1	zinc finger (C2H2 type) family protein;(source:Araport11)
AT3G02820	down	210.102	-0.782787	0.140309	-5.57901	2.41888e-08	1.12621e-07	234	300	206	146	218	148	no symbol available	zinc knuckle (CCHC-type) family protein;(source:Araport11)
AT3G02870	down	545.074	-0.689028	0.0824772	-8.35417	6.58947e-17	5.99248e-16	567	788	523	400	499	482	VTC4, GPP	Encodes a L-galactose-1-phosphate phosphatase, involved in ascorbate biosynthesis.
AT3G02885	down	61.6515	-0.817271	0.246672	-3.31319	0.00092238	0.00238298	81	92	48	49	47	51	GASA5	GASA5, is involved in the regulation of seedling thermotolerance.
AT3G03060	down	644.701	-0.907048	0.0821941	-11.0354	2.57795e-28	4.03546e-27	797	978	581	440	543	501	SBA1, ATAD3A1	Homologue of animal ATPase Family AAA Domain-Containing Protein 3 (ATAD3), which is involved in mitochondrial nucleoid organization; interacts with SHOT1.
AT3G03130	down	738.868	-1.09527	0.0735207	-14.8974	3.42559e-50	1.10433e-48	908	1105	784	421	576	565	no symbol available	lisH domain-like protein;(source:Araport11)
AT3G03190	down	37.7367	-1.30298	0.312081	-4.17512	2.97834e-05	9.66308e-05	43	57	48	19	26	27	GSTF11, ATGSTF6, ATGSTF11	Encodes glutathione transferase belonging to the phi class of GSTs. Naming convention according to Wagner et al. (2002).
AT3G03320	down	473.701	-0.650869	0.0875676	-7.43276	1.06354e-13	7.86481e-13	510	639	458	357	452.07	409	no symbol available	RNA-binding ASCH domain protein;(source:Araport11)
AT3G03440	up	235.863	0.740923	0.124429	5.95461	2.60694e-09	1.33769e-08	151	193	146	267	358	353	no symbol available	ARM repeat superfamily protein;(source:Araport11)
AT3G03520	up	1484.11	0.669976	0.0554608	12.0802	1.34455e-33	2.59395e-32	976	1357	869	1753	2244	2036	NPC3	Lysophosphatidic acid phosphatase highly expressed during phosphate starvation and abiotic stresses. Role in lipid synthesis.
AT3G03530	up	134.542	0.741339	0.162395	4.56502	4.99438e-06	1.7994e-05	86	122	74	164	194	199	AtNPC4, NPC4	PHOSPHOESTERASE FAMILY PROTEIN, NPC4 is significantly induced upon phosphate starvation and plays an important role in the supply of inorganic phosphate and diacylglycerol from membrane-phospholipids during phosphate deprivation.Has a preference for glycosylinositolphosphorylceramide (GIPC) as a substrate.
AT3G03580	down	111.468	-0.60437	0.174631	-3.46085	0.000538479	0.00144836	119	147	107	86	103	103	MEF26	Tetratricopeptide repeat (TPR)-like superfamily protein;(source:Araport11)
AT3G03600	down	677.598	-0.609135	0.0757941	-8.03671	9.22829e-16	7.75791e-15	685	950	646	532	628	612	RPS2	Structural component of the mitochondrial ribosome small subunit
AT3G03660	up	20.2633	1.15932	0.448179	2.58674	0.00968899	0.0203938	14	13	8	22	48	24	WOX11	Encodes a WUSCHEL-related homeobox gene family member with 65 amino acids in its homeodomain. Proteins in this family contain a sequence of eight residues (TLPLFPMH) downstream of the homeodomain called the WUS box.
AT3G03680	down	520.845	-1.17385	0.0867958	-13.5243	1.12475e-41	2.83661e-40	653	835	530	292	375	394	MCTP14	Member of a family of Multiple C2 Domain and Transmembrane Region Proteins.
AT3G03780	down	3354.73	-0.597735	0.0413174	-14.4669	1.96118e-47	5.92723e-46	3517	4772	3017	2475	3226	3150	MS2, ATMS2	Encodes a cytosolic methionine synthase, involved in methionine regeneration via the activated methyl cycle (or SAM cycle)
AT3G03830	up	4.2877	2.7292	1.12356	2.42906	0.0151379	0.03044	2	0	1	9	8	7	SAUR28	SAUR-like auxin-responsive protein family;(source:Araport11)
AT3G03870	up	838.161	0.677327	0.0720365	9.40256	5.32516e-21	6.05588e-20	541	732	520	1028	1256	1119	no symbol available	transmembrane protein;(source:Araport11)
AT3G03910	down	11.1729	-2.80647	0.690064	-4.06696	4.76297e-05	0.000150174	13	20	20	5	3	1	GDH3	GDH3 encodes a member of the glutamate dehydrogenease family. Its expression is upregulated in response to cytokinin and it may play a role in the control of nitrogen metabolism in leaf development.
AT3G03920	down	4109.38	-0.685156	0.048648	-14.084	4.76646e-45	1.33197e-43	4895	5296	3840	3036	3841	3541	no symbol available	H/ACA ribonucleoprotein complex, subunit Gar1/Naf1 protein;(source:Araport11)
AT3G03960	down	5243.22	-0.718536	0.0352634	-20.3762	2.71781e-92	2.12123e-90	5721	7621	4888	3866	4728	4510	CCT8	TCP-1/cpn60 chaperonin family protein;(source:Araport11)
AT3G04010	up	337.653	0.649644	0.103904	6.25233	4.04366e-10	2.23083e-09	238	302	194	382	483	502	no symbol available	O-Glycosyl hydrolases family 17 protein;(source:Araport11)
AT3G04060	up	290.472	1.40672	0.116707	12.0534	1.86069e-33	3.56496e-32	131	189	124	413	498	483	NAC046, anac046	NAC046 is a member of the NAC domain containing family of transcription factors. It was identified in a screen for regulators of chlorophyll protein gene expression. Mutants in NAC046 have delayed senescence and increased CHL content suggesting a role in regulation of senescence and chlorophyll degradation.
AT3G04070	up	276.369	1.17501	0.117979	9.9595	2.29219e-23	2.9119e-22	144	195	134	344	477	451	NAC047, SHYG, SHG, ANAC047	NAC domain containing protein 47;(source:Araport11)
AT3G04220	down	21.437	-1.25682	0.444244	-2.82911	0.00466774	0.0105112	27	46	15	8	23	12	no symbol available	Target of miR825/825. Mutants have decreased resistance to fungal pathogens.
AT3G04230	down	722.531	-0.682718	0.0786644	-8.67887	3.99714e-18	3.89284e-17	835	911	712	509	659	667	no symbol available	Ribosomal protein S5 domain 2-like superfamily protein;(source:Araport11)
AT3G04290	up	65.9127	0.630452	0.23912	2.63655	0.00837543	0.0179	45	46	50	73	93	98	LTL1, ATLTL1	Li-tolerant lipase 1;(source:Araport11)
AT3G04320	down	323.435	-0.964433	0.109412	-8.81466	1.20046e-18	1.20773e-17	396	475	319	225	271	227	no symbol available	Kunitz family trypsin and protease inhibitor protein;(source:Araport11)
AT3G04380	down	163.483	-0.713216	0.154001	-4.63125	3.6347e-06	1.3324e-05	206	222	138	131	144	133	SDG31, SUVR4	Encodes SUVR4, a nucleolar histone methyltransferase with preference for monomethylated H3K9. One of the four closely related Arabidopsis SUVR proteins that belong to the SU(VAR)3-9 subgroup of SET-domain proteins. Proteins containing the evolutionarily conserved SET domain are involved in regulation of eukaryotic gene expression and chromatin structure through their histone lysine methyltransfer…
AT3G04400	down	16607.6	-0.600067	0.0327459	-18.325	5.23084e-75	2.95317e-73	18148	21518	15773	12810	15321	15477	emb2171, RPL23	Involved in non-host resistance.
AT3G04440	down	88.0977	-0.761875	0.225384	-3.38034	0.000723964	0.00190218	99.15	104.4	99.02	72.84	54.06	85.75	no symbol available	Plasma-membrane choline transporter family protein;(source:Araport11)
AT3G04530	up	295.232	1.06286	0.113732	9.34531	9.16184e-21	1.02875e-19	185	204	142	384	486	450	PPCK2, ATPPCK2, PEPCK2	Encodes a second Arabidopsis phosphoenolpyruvate carboxylase kinase gene product with a different expression pattern from PPCK1. Expression of the gene is upregulated by exposure of the plant to light and is responsive to both phosphate (Pi) and phosphite (Phi) in shoots.
AT3G04620	down	106.982	-0.653879	0.183923	-3.55518	0.000377721	0.00104205	134	143	88	81	98	96	DAN1	Target promoter of the male germline-specific transcription factor DUO1.
AT3G04770	down	549.441	-0.735908	0.0813616	-9.04491	1.49789e-19	1.58286e-18	613	762	533	407	486	468	RPSAb	40s ribosomal protein SA B;(source:Araport11)
AT3G04840	down	12260.3	-0.712402	0.0281353	-25.3205	1.8977e-141	3.9823e-139	13351	17707	11481	8947	11075	10713	no symbol available	Ribosomal protein S3Ae;(source:Araport11)
AT3G04920	down	9084.09	-0.68687	0.0287935	-23.855	8.97693e-126	1.43657e-123	10152	12377	8620	6645	8300	8079	no symbol available	Ribosomal protein S24e family protein;(source:Araport11)
AT3G04960	up	13.9612	1.3962	0.5534	2.52295	0.0116375	0.0240202	6	7	8	19	35	13	no symbol available	trichohyalin, putative (DUF3444);(source:Araport11)
AT3G04980	down	111.521	-0.712048	0.185721	-3.83396	0.000126099	0.000373942	129	154	102	98	99	80	no symbol available	DNAJ heat shock N-terminal domain-containing protein;(source:Araport11)
AT3G05060	down	3570.77	-0.708837	0.0371717	-19.0693	4.54761e-81	2.83353e-79	3905	5081	3374	2529	3290	3162	no symbol available	SAR DNA-binding protein, putative, strong similarity to SAR DNA-binding protein-1 (Pisum sativum) GI:3132696; contains Pfam profile PF01798: Putative snoRNA binding domain; encodes NOP58-like protein
AT3G05080	down	4.95435	-2.71188	1.08139	-2.50778	0.0121492	0.0249605	5.69	5.43	10.53	3.95	0	0	no symbol available	hypothetical protein;(source:Araport11)
AT3G05140	up	46.8033	0.785967	0.301098	2.61034	0.00904526	0.0191823	32	30	32	39	90	70	RBK2	ROP binding protein kinases 2;(source:Araport11)
AT3G05150	down	491.578	-0.684542	0.0879338	-7.78475	6.98533e-15	5.57924e-14	529	707	456	384	424	436	no symbol available	Major facilitator superfamily protein;(source:Araport11)
AT3G05160	up	600.533	0.924896	0.0906149	10.2069	1.84684e-24	2.43702e-23	386	402.46	350.58	764.67	892.45	934.83	no symbol available	Major facilitator superfamily protein;(source:Araport11)
AT3G05165	up	2616.91	0.845134	0.0422088	20.0227	3.49364e-89	2.57326e-87	1678	2133.54	1406.42	3257.33	3954.55	3902.17	no symbol available	Major facilitator superfamily protein;(source:Araport11)
AT3G05190	down	213.456	-0.78664	0.132235	-5.9488	2.70115e-09	1.38475e-08	249	309	196	167	185	164	no symbol available	D-aminoacid aminotransferase-like PLP-dependent enzymes superfamily protein;(source:Araport11)
AT3G05320	down	310.516	-0.698513	0.106443	-6.56231	5.29791e-11	3.16113e-10	347	429	293	234	284	264	OFT1, AtOFT1	Golgi localized protein with similarity to protein O-fucosyltransferases. Mutants show lower seed set/reduced fertility. Mutant pollen fails to compete with wild type due to the inability to penetrate the stigma-style boundary.
AT3G05330	down	177.414	-0.788806	0.144373	-5.46367	4.66396e-08	2.11208e-07	223	245	158	128	159	143	ATN, ATTAN, TAN1	Encodes a protein with moderate sequence similarity to the maize microtubule-binding protein TANGLED1. A single base-pair deletion (-A) at position Chr3:1519176 in Columbia relative to the Landsberg erecta and Achkarren-2 ecotype (see ESTs DR378436 and CB26450) introduces a frame-shift and premature termination codon. The protein encoded from the Columbia gene is truncated by 29 amino acids relat…
[truncated: 2,200 more rows]

## Sheet: SupplementaryTable2
Table S2. Differentially expressed genes (DEGs) identified in eIF3G1-OE compared with WT using DESeq2
[truncated: 4,191 more rows]

[truncated: 6 more sheets: SupplmentaryTable3, SupplementaryTable4, SupplementaryTable5, SupplementaryTable6, SupplementaryTable7, SupplementaryTable8]
